# Supplementary material for: Conjugation‐Induced Spin Delocalization in Helical Chiral Carbon Radicals via Through‐Bond and Through‐Space Effects
Source: Adv Sci (Weinh). 2023 Oct 22;10(34):2304563. doi: 10.1002/advs.202304563 (PMC10700244; doi:10.1002/advs.202304563)
Supplement: Supplementary file 2 — Supporting Information [file ADVS-10-2304563-s002.cif]

data_dlh-9
_audit_creation_date               2021-10-16
_audit_creation_method
;
Olex2 1.3-alpha
(compiled 2020.09.11 svn.r3730fd0d for OlexSys, GUI svn.r6159)
;
_shelx_SHELXL_version_number       '2018/3'
_audit_contact_author_address      ?
_audit_contact_author_email        ?
_audit_contact_author_name         ''
_audit_contact_author_phone        ?
_publ_contact_author_id_orcid      ?
_publ_section_references
;
Dolomanov, O.V., Bourhis, L.J., Gildea, R.J, Howard, J.A.K. & Puschmann, H.
 (2009), J. Appl. Cryst. 42, 339-341.

Sheldrick, G.M. (2015). Acta Cryst. A71, 3-8.

Sheldrick, G.M. (2015). Acta Cryst. C71, 3-8.
;
_chemical_name_common              ?
_chemical_name_systematic          ?
_chemical_formula_moiety           'C43 H25'
_chemical_formula_sum              'C43 H25'
_chemical_formula_weight           541.63
_chemical_absolute_configuration   ?
_chemical_melting_point            ?
loop_
  _atom_type_symbol
  _atom_type_description
  _atom_type_scat_dispersion_real
  _atom_type_scat_dispersion_imag
  _atom_type_scat_source
 'C' 'C' 0.0181 0.0091 'International Tables Vol C Tables 4.2.6.8 and 6.1.1.4'
 'H' 'H' 0.0000 0.0000 'International Tables Vol C Tables 4.2.6.8 and 6.1.1.4'

_shelx_space_group_comment
;
The symmetry employed for this shelxl refinement is uniquely defined
by the following loop, which should always be used as a source of
symmetry information in preference to the above space-group names.
They are only intended as comments.
;
_space_group_crystal_system        'orthorhombic'
_space_group_IT_number             33
_space_group_name_H-M_alt          'P n a 21'
_space_group_name_Hall             'P 2c -2n'
loop_
  _space_group_symop_operation_xyz
 'x, y, z'
 '-x, -y, z+1/2'
 'x+1/2, -y+1/2, z'
 '-x+1/2, y+1/2, z+1/2'

_cell_length_a                     12.1943(6)
_cell_length_b                     14.3939(7)
_cell_length_c                     33.639(2)
_cell_angle_alpha                  90
_cell_angle_beta                   90
_cell_angle_gamma                  90
_cell_volume                       5904.5(6)
_cell_formula_units_Z              8
_cell_measurement_reflns_used      2167
_cell_measurement_temperature      179.99(10)
_cell_measurement_theta_max        72.0100
_cell_measurement_theta_min        2.5840
_shelx_estimated_absorpt_T_max     0.949
_shelx_estimated_absorpt_T_min     0.930
_exptl_absorpt_coefficient_mu      0.526
_exptl_absorpt_correction_T_max    1.00000
_exptl_absorpt_correction_T_min    0.79733
_exptl_absorpt_correction_type     multi-scan
_exptl_absorpt_process_details
;
CrysAlisPro 1.171.38.43f (Rigaku Oxford Diffraction, 2015)
Empirical absorption correction using spherical harmonics,
 implemented in SCALE3 ABSPACK scaling algorithm.
;
_exptl_absorpt_special_details     ?
_exptl_crystal_colour              black
_exptl_crystal_colour_primary      black
_exptl_crystal_density_diffrn      1.219
_exptl_crystal_density_meas        ?
_exptl_crystal_density_method      ?
_exptl_crystal_description         needle
_exptl_crystal_F_000               2264
_exptl_crystal_size_max            0.14
_exptl_crystal_size_mid            0.11
_exptl_crystal_size_min            0.1
_exptl_transmission_factor_max     ?
_exptl_transmission_factor_min     ?
_diffrn_reflns_av_R_equivalents    0.0723
_diffrn_reflns_av_unetI/netI       0.0876
_diffrn_reflns_Laue_measured_fraction_full  0.999
_diffrn_reflns_Laue_measured_fraction_max  0.979
_diffrn_reflns_limit_h_max         7
_diffrn_reflns_limit_h_min         -15
_diffrn_reflns_limit_k_max         17
_diffrn_reflns_limit_k_min         -14
_diffrn_reflns_limit_l_max         41
_diffrn_reflns_limit_l_min         -40
_diffrn_reflns_number              16739
_diffrn_reflns_point_group_measured_fraction_full  0.999
_diffrn_reflns_point_group_measured_fraction_max  0.979
_diffrn_reflns_theta_full          67.684
_diffrn_reflns_theta_max           73.802
_diffrn_reflns_theta_min           2.627
_diffrn_ambient_environment        N~2~
_diffrn_ambient_temperature        179.99(10)
_diffrn_detector                   'CCD plate'
_diffrn_detector_area_resol_mean   5.2684
_diffrn_detector_type              AtlasS2
_diffrn_measured_fraction_theta_full  0.999
_diffrn_measured_fraction_theta_max  0.979
_diffrn_measurement_details
;
List of Runs (angles in degrees, time in seconds):

  # Type    Start    End  Width  t~exp~   \w     \q     \k     \f   Frames
--------------------------------------------------------------------------
  1  \w    -82.00   9.00   1.00    2.00    --  -41.11  19.00  30.00   91
  2  \w     40.00  82.00   1.00    2.00    --   41.11 -99.00-180.00   42
  3  \w     97.00 127.00   1.00    5.00    --  107.58 -45.00-180.00   30
  4  \w     92.00 175.00   1.00    5.00    --  107.58  45.00 -90.00   83
  5  \w    125.00 177.00   1.00    5.00    --  107.58 125.00  30.00   52
  6  \w     35.00  76.00   1.00    5.00    --  107.58 -45.00-180.00   41
  7  \w     35.00 112.00   1.00    5.00    --  107.58-125.00-180.00   77
  8  \w     73.00  99.00   1.00    5.00    --  107.58 -95.00  30.00   26
  9  \w    -94.00 -58.00   1.00    2.00    --  -41.11-148.00 118.00   36
 10  \w    153.00 178.00   1.00    5.00    --  107.58  61.00 -90.00   25
;
_diffrn_measurement_device         'four-circle diffractometer'
_diffrn_measurement_device_type    'SuperNova, Dual, Cu at zero, AtlasS2'
_diffrn_measurement_method         '\w scans'
_diffrn_orient_matrix_type        
 'CrysAlisPro convention (1999,Acta A55,543-557)'
_diffrn_orient_matrix_UB_11        0.0260833000
_diffrn_orient_matrix_UB_12        0.0267298000
_diffrn_orient_matrix_UB_13        -0.0840592000
_diffrn_orient_matrix_UB_21        0.0163376000
_diffrn_orient_matrix_UB_22        0.0357125000
_diffrn_orient_matrix_UB_23        0.0654995000
_diffrn_orient_matrix_UB_31        0.1225948000
_diffrn_orient_matrix_UB_32        -0.0104285000
_diffrn_orient_matrix_UB_33        0.0091321000
_diffrn_radiation_monochromator    mirror
_diffrn_radiation_probe            x-ray
_diffrn_radiation_type             'Cu K\a'
_diffrn_radiation_wavelength       1.54184
_diffrn_source                     'micro-focus sealed X-ray tube'
_diffrn_source_type                'SuperNova (Cu) X-ray Source'
_reflns_Friedel_coverage           0.965
_reflns_Friedel_fraction_full      0.999
_reflns_Friedel_fraction_max       0.979
_reflns_number_gt                  6031
_reflns_number_total               8625
_reflns_odcompleteness_completeness  99.95
_reflns_odcompleteness_iscentric   1
_reflns_odcompleteness_theta       66.97
_reflns_special_details
;
 Reflections were merged by SHELXL according to the crystal
 class for the calculation of statistics and refinement.
 
 Structure factors included contributions from the .fab file.
 
 _reflns_Friedel_fraction is defined as the number of unique
 Friedel pairs measured divided by the number that would be
 possible theoretically, ignoring centric projections and
 systematic absences. Completness statistics refer to single and
 composite reflections containing twin component 1 only.
;
_reflns_threshold_expression       'I > 2\s(I)'
_computing_cell_refinement         'CrysAlisPro 1.171.38.43f (Rigaku OD, 2015)'
_computing_data_collection         'CrysAlisPro 1.171.38.43f (Rigaku OD, 2015)'
_computing_data_reduction          'CrysAlisPro 1.171.38.43f (Rigaku OD, 2015)'
_computing_molecular_graphics      'Olex2 1.3-alpha (Dolomanov et al., 2009)'
_computing_publication_material    'Olex2 1.3-alpha (Dolomanov et al., 2009)'
_computing_structure_refinement    'SHELXL 2018/3 (Sheldrick, 2015)'
_computing_structure_solution      'SHELXT 2018/2 (Sheldrick, 2018)'
_refine_diff_density_max           0.391
_refine_diff_density_min           -0.322
_refine_diff_density_rms           0.057
_refine_ls_abs_structure_details
;
 Refined as a perfect inversion twin.
;
_refine_ls_abs_structure_Flack     0.5
_refine_ls_extinction_coef         .
_refine_ls_extinction_method       none
_refine_ls_goodness_of_fit_ref     0.975
_refine_ls_hydrogen_treatment      constr
_refine_ls_matrix_type             full
_refine_ls_number_parameters       775
_refine_ls_number_reflns           8625
_refine_ls_number_restraints       1
_refine_ls_R_factor_all            0.0925
_refine_ls_R_factor_gt             0.0645
_refine_ls_restrained_S_all        0.975
_refine_ls_shift/su_max            0.003
_refine_ls_shift/su_mean           0.000
_refine_ls_structure_factor_coef   Fsqd
_refine_ls_weighting_details      
 'w=1/[\s^2^(Fo^2^)+(0.0850P)^2^] where P=(Fo^2^+2Fc^2^)/3'
_refine_ls_weighting_scheme        calc
_refine_ls_wR_factor_gt            0.1590
_refine_ls_wR_factor_ref           0.1828
_refine_special_details
;
 Refined as a 2-component perfect inversion twin.
;
_olex2_refinement_description
;
1. Fixed Uiso
 At 1.2 times of:
  All C(H) groups
2.a Aromatic/amide H refined with riding coordinates:
 C2(H2), C3(H3), C4(H4), C5(H5), C10(H10), C11(H11), C12(H12), C13(H13),
 C14(H14), C20(H20), C21(H21), C26(H26), C27(H27), C28(H28), C29(H29), C30(H30),
  C31(H31), C32(H32), C33(H33), C35(H35), C36(H36), C40(H40), C41(H41),
 C42(H42), C43(H43), C45(H45), C46(H46), C47(H47), C48(H48), C50(H50), C51(H51),
  C56(H56), C57(H57), C60(H60), C61(H61), C67(H67), C68(H68), C69(H69),
 C70(H70), C71(H71), C72(H72), C73(H73), C74(H74), C75(H75), C76(H76), C82(H82),
  C83(H83), C84(H84), C85(H85), C86(H86)
;
_atom_sites_solution_hydrogens     geom
_atom_sites_solution_primary       dual
_atom_sites_solution_secondary     ?
loop_
  _atom_site_label
  _atom_site_type_symbol
  _atom_site_fract_x
  _atom_site_fract_y
  _atom_site_fract_z
  _atom_site_U_iso_or_equiv
  _atom_site_adp_type
  _atom_site_occupancy
  _atom_site_site_symmetry_order
  _atom_site_calc_flag
  _atom_site_refinement_flags_posn
  _atom_site_refinement_flags_adp
  _atom_site_refinement_flags_occupancy
  _atom_site_disorder_assembly
  _atom_site_disorder_group
 C1 C 0.5167(4) 0.5564(4) 0.59971(19) 0.0355(13) Uani 1 1 d . . . . .
 C2 C 0.4525(5) 0.4832(4) 0.6163(2) 0.0434(14) Uani 1 1 d . . . . .
 H2 H 0.440892 0.480700 0.643573 0.052 Uiso 1 1 calc R U . . .
 C3 C 0.4077(5) 0.4163(4) 0.5921(2) 0.0460(15) Uani 1 1 d . . . . .
 H3 H 0.365673 0.368980 0.603126 0.055 Uiso 1 1 calc R U . . .
 C4 C 0.4248(5) 0.4188(4) 0.5507(2) 0.0439(14) Uani 1 1 d . . . . .
 H4 H 0.393689 0.373285 0.534639 0.053 Uiso 1 1 calc R U . . .
 C5 C 0.4868(5) 0.4878(4) 0.5339(2) 0.0413(14) Uani 1 1 d . . . . .
 H5 H 0.497181 0.488183 0.506498 0.050 Uiso 1 1 calc R U . . .
 C6 C 0.5357(4) 0.5589(4) 0.55745(19) 0.0357(13) Uani 1 1 d . . . . .
 C7 C 0.5979(4) 0.6323(4) 0.54046(19) 0.0353(12) Uani 1 1 d . . . . .
 C8 C 0.6419(4) 0.7008(4) 0.5650(2) 0.0388(13) Uani 1 1 d . . . . .
 C9 C 0.6231(5) 0.6988(4) 0.60786(19) 0.0377(13) Uani 1 1 d . . . . .
 C10 C 0.5601(5) 0.6275(4) 0.6237(2) 0.0417(14) Uani 1 1 d . . . . .
 H10 H 0.546317 0.626694 0.650904 0.050 Uiso 1 1 calc R U . . .
 C11 C 0.6687(5) 0.7688(4) 0.6324(2) 0.0461(14) Uani 1 1 d . . . . .
 H11 H 0.654912 0.768706 0.659553 0.055 Uiso 1 1 calc R U . . .
 C12 C 0.7330(5) 0.8368(4) 0.6160(2) 0.0486(16) Uani 1 1 d . . . . .
 H12 H 0.763196 0.882169 0.632359 0.058 Uiso 1 1 calc R U . . .
 C13 C 0.7545(5) 0.8392(4) 0.5746(2) 0.0485(17) Uani 1 1 d . . . . .
 H13 H 0.798812 0.885523 0.564025 0.058 Uiso 1 1 calc R U . . .
 C14 C 0.7106(5) 0.7742(4) 0.5509(2) 0.0435(14) Uani 1 1 d . . . . .
 H14 H 0.725589 0.777064 0.523775 0.052 Uiso 1 1 calc R U . . .
 C15 C 0.6128(4) 0.6368(4) 0.49734(19) 0.0347(12) Uani 1 1 d . . . . .
 C16 C 0.5695(4) 0.7034(4) 0.47037(19) 0.0334(12) Uani 1 1 d . . . . .
 C17 C 0.6048(4) 0.6868(3) 0.43063(19) 0.0321(12) Uani 1 1 d . . . . .
 C18 C 0.6602(4) 0.5935(4) 0.4326(2) 0.0343(12) Uani 1 1 d . . . . .
 C19 C 0.6723(4) 0.5723(4) 0.47352(19) 0.0358(12) Uani 1 1 d . . . . .
 C20 C 0.7356(5) 0.4958(4) 0.4867(2) 0.0425(14) Uani 1 1 d . . . . .
 H20 H 0.744536 0.483665 0.513664 0.051 Uiso 1 1 calc R U . . .
 C21 C 0.7832(4) 0.4401(4) 0.4586(2) 0.0412(14) Uani 1 1 d . . . . .
 H21 H 0.831174 0.393538 0.466580 0.049 Uiso 1 1 calc R U . . .
 C22 C 0.7615(4) 0.4517(4) 0.4184(2) 0.0400(15) Uani 1 1 d . . . . .
 C23 C 0.6902(4) 0.5252(4) 0.4043(2) 0.0364(13) Uani 1 1 d . . . . .
 C24 C 0.6511(4) 0.5194(4) 0.36307(19) 0.0354(12) Uani 1 1 d . . . . .
 C25 C 0.7020(5) 0.4562(4) 0.3366(2) 0.0451(15) Uani 1 1 d . . . . .
 C26 C 0.7873(5) 0.3954(4) 0.3512(2) 0.0480(16) Uani 1 1 d . . . . .
 H26 H 0.826999 0.359047 0.333457 0.058 Uiso 1 1 calc R U . . .
 C27 C 0.8100(5) 0.3909(4) 0.3907(2) 0.0433(15) Uani 1 1 d . . . . .
 H27 H 0.859229 0.346298 0.399772 0.052 Uiso 1 1 calc R U . . .
 C28 C 0.6640(6) 0.4506(5) 0.2983(2) 0.0569(17) Uani 1 1 d . . . . .
 H28 H 0.698433 0.410245 0.280705 0.068 Uiso 1 1 calc R U . . .
 C29 C 0.5767(7) 0.5027(5) 0.2851(2) 0.0592(18) Uani 1 1 d . . . . .
 H29 H 0.554414 0.499670 0.258672 0.071 Uiso 1 1 calc R U . . .
 C30 C 0.5227(6) 0.5595(5) 0.3117(2) 0.0511(16) Uani 1 1 d . . . . .
 H30 H 0.461233 0.592537 0.303441 0.061 Uiso 1 1 calc R U . . .
 C31 C 0.5586(5) 0.5680(4) 0.35016(19) 0.0365(13) Uani 1 1 d . . . . .
 H31 H 0.521027 0.606267 0.367768 0.044 Uiso 1 1 calc R U . . .
 C32 C 0.4970(4) 0.7770(4) 0.4800(2) 0.0390(13) Uani 1 1 d . . . . .
 H32 H 0.471445 0.785150 0.505790 0.047 Uiso 1 1 calc R U . . .
 C33 C 0.4656(5) 0.8359(4) 0.44992(19) 0.0379(13) Uani 1 1 d . . . . .
 H33 H 0.411841 0.880359 0.454625 0.045 Uiso 1 1 calc R U . . .
 C34 C 0.5144(4) 0.8295(4) 0.41194(19) 0.0342(12) Uani 1 1 d . . . . .
 C35 C 0.4860(4) 0.8995(4) 0.3833(2) 0.0389(13) Uani 1 1 d . . . . .
 H35 H 0.436255 0.945816 0.390154 0.047 Uiso 1 1 calc R U . . .
 C36 C 0.5305(5) 0.8989(4) 0.3468(2) 0.0410(14) Uani 1 1 d . . . . .
 H36 H 0.506987 0.942427 0.328207 0.049 Uiso 1 1 calc R U . . .
 C37 C 0.6132(4) 0.8331(4) 0.33555(19) 0.0370(13) Uani 1 1 d . . . . .
 C38 C 0.6476(4) 0.7657(4) 0.36453(19) 0.0349(12) Uani 1 1 d . . . . .
 C39 C 0.5904(4) 0.7575(3) 0.40191(18) 0.0303(11) Uani 1 1 d . . . . .
 C40 C 0.7425(4) 0.7145(4) 0.3555(2) 0.0358(13) Uani 1 1 d . . . . .
 H40 H 0.771017 0.674001 0.374417 0.043 Uiso 1 1 calc R U . . .
 C41 C 0.7939(5) 0.7228(4) 0.3196(2) 0.0458(15) Uani 1 1 d . . . . .
 H41 H 0.856753 0.688171 0.314537 0.055 Uiso 1 1 calc R U . . .
 C42 C 0.7529(5) 0.7832(5) 0.2901(2) 0.0478(15) Uani 1 1 d . . . . .
 H42 H 0.785386 0.785841 0.265079 0.057 Uiso 1 1 calc R U . . .
 C43 C 0.6653(5) 0.8373(4) 0.2989(2) 0.0439(14) Uani 1 1 d . . . . .
 H43 H 0.639217 0.878479 0.279823 0.053 Uiso 1 1 calc R U . . .
 C44 C 0.5686(4) 0.0278(4) 0.65789(19) 0.0358(12) Uani 1 1 d . . . . .
 C45 C 0.6604(4) 0.0802(4) 0.6709(2) 0.0378(12) Uani 1 1 d . . . . .
 H45 H 0.702666 0.112041 0.652383 0.045 Uiso 1 1 calc R U . . .
 C46 C 0.6877(5) 0.0845(4) 0.7104(2) 0.0497(16) Uani 1 1 d . . . . .
 H46 H 0.748506 0.118809 0.718263 0.060 Uiso 1 1 calc R U . . .
 C47 C 0.6232(6) 0.0364(5) 0.7397(2) 0.0575(18) Uani 1 1 d . . . . .
 H47 H 0.637260 0.044106 0.766652 0.069 Uiso 1 1 calc R U . . .
 C48 C 0.5386(6) -0.0223(5) 0.7266(2) 0.0536(17) Uani 1 1 d . . . . .
 H48 H 0.499975 -0.058189 0.744837 0.064 Uiso 1 1 calc R U . . .
 C49 C 0.5122(5) -0.0269(4) 0.6857(2) 0.0447(14) Uani 1 1 d . . . . .
 C50 C 0.4341(5) -0.0942(4) 0.6727(2) 0.0453(14) Uani 1 1 d . . . . .
 H50 H 0.395526 -0.128863 0.691407 0.054 Uiso 1 1 calc R U . . .
 C51 C 0.4158(5) -0.1079(4) 0.6340(2) 0.0417(14) Uani 1 1 d . . . . .
 H51 H 0.368361 -0.155108 0.626218 0.050 Uiso 1 1 calc R U . . .
 C52 C 0.4681(4) -0.0511(4) 0.6039(2) 0.0366(13) Uani 1 1 d . . . . .
 C53 C 0.5370(4) 0.0252(4) 0.61619(19) 0.0340(12) Uani 1 1 d . . . . .
 C54 C 0.5683(4) 0.0892(4) 0.58645(18) 0.0321(11) Uani 1 1 d . . . . .
 C55 C 0.5557(4) 0.0628(4) 0.54568(18) 0.0324(12) Uani 1 1 d . . . . .
 C56 C 0.4941(5) -0.0158(4) 0.5348(2) 0.0388(13) Uani 1 1 d . . . . .
 H56 H 0.485694 -0.031781 0.508148 0.047 Uiso 1 1 calc R U . . .
 C57 C 0.4476(5) -0.0673(4) 0.5634(2) 0.0414(14) Uani 1 1 d . . . . .
 H57 H 0.400450 -0.115220 0.556220 0.050 Uiso 1 1 calc R U . . .
 C58 C 0.6132(4) 0.1252(4) 0.52028(18) 0.0331(12) Uani 1 1 d . . . . .
 C59 C 0.6583(4) 0.1965(4) 0.54520(17) 0.0322(11) Uani 1 1 d . . . . .
 C60 C 0.7298(4) 0.2675(4) 0.5346(2) 0.0372(12) Uani 1 1 d . . . . .
 H60 H 0.755205 0.272254 0.508643 0.045 Uiso 1 1 calc R U . . .
 C61 C 0.7624(4) 0.3298(4) 0.5624(2) 0.0388(13) Uani 1 1 d . . . . .
 H61 H 0.815270 0.373840 0.555984 0.047 Uiso 1 1 calc R U . . .
 C62 C 0.7159(4) 0.3283(4) 0.60139(19) 0.0347(12) Uani 1 1 d . . . . .
 C63 C 0.6373(4) 0.2581(4) 0.61253(18) 0.0326(11) Uani 1 1 d . . . . .
 C64 C 0.6226(4) 0.1822(4) 0.58532(19) 0.0317(11) Uani 1 1 d . . . . .
 C65 C 0.5780(4) 0.2725(4) 0.64950(19) 0.0334(12) Uani 1 1 d . . . . .
 C66 C 0.6128(4) 0.3416(4) 0.67547(18) 0.0345(12) Uani 1 1 d . . . . .
 C67 C 0.6988(4) 0.4037(4) 0.6654(2) 0.0414(14) Uani 1 1 d . . . . .
 H67 H 0.723969 0.447144 0.683676 0.050 Uiso 1 1 calc R U . . .
 C68 C 0.7435(4) 0.3987(4) 0.6286(2) 0.0398(14) Uani 1 1 d . . . . .
 H68 H 0.794351 0.443544 0.620997 0.048 Uiso 1 1 calc R U . . .
 C69 C 0.5579(5) 0.3530(4) 0.7125(2) 0.0422(14) Uani 1 1 d . . . . .
 H69 H 0.583482 0.396422 0.730707 0.051 Uiso 1 1 calc R U . . .
 C70 C 0.4665(5) 0.2998(5) 0.7214(2) 0.0482(15) Uani 1 1 d . . . . .
 H70 H 0.432328 0.306172 0.746004 0.058 Uiso 1 1 calc R U . . .
 C71 C 0.4803(4) 0.2243(4) 0.6585(2) 0.0376(13) Uani 1 1 d . . . . .
 H71 H 0.451987 0.182574 0.640103 0.045 Uiso 1 1 calc R U . . .
 C72 C 0.4262(5) 0.2374(4) 0.6939(2) 0.0424(13) Uani 1 1 d . . . . .
 H72 H 0.362363 0.204347 0.699281 0.051 Uiso 1 1 calc R U . . .
 C73 C 0.5108(5) 0.2645(4) 0.4692(2) 0.0412(13) Uani 1 1 d . . . . .
 H73 H 0.496619 0.266126 0.496374 0.049 Uiso 1 1 calc R U . . .
 C74 C 0.4668(5) 0.3307(4) 0.4443(2) 0.0472(16) Uani 1 1 d . . . . .
 H74 H 0.421605 0.376299 0.455035 0.057 Uiso 1 1 calc R U . . .
 C75 C 0.4876(5) 0.3319(4) 0.4039(2) 0.0501(17) Uani 1 1 d . . . . .
 H75 H 0.458418 0.378873 0.388185 0.060 Uiso 1 1 calc R U . . .
 C76 C 0.5507(5) 0.2645(5) 0.3872(2) 0.0477(15) Uani 1 1 d . . . . .
 H76 H 0.563356 0.265460 0.359929 0.057 Uiso 1 1 calc R U . . .
 C77 C 0.5976(4) 0.1924(4) 0.4107(2) 0.0389(13) Uani 1 1 d . . . . .
 C78 C 0.5788(4) 0.1928(4) 0.4525(2) 0.0353(12) Uani 1 1 d . . . . .
 C79 C 0.6254(4) 0.1214(4) 0.47673(18) 0.0329(12) Uani 1 1 d . . . . .
 C80 C 0.6858(4) 0.0501(4) 0.45863(19) 0.0324(11) Uani 1 1 d . . . . .
 C81 C 0.7038(5) 0.0501(4) 0.4170(2) 0.0398(14) Uani 1 1 d . . . . .
 C82 C 0.6591(5) 0.1211(4) 0.3940(2) 0.0421(14) Uani 1 1 d . . . . .
 H82 H 0.670650 0.120729 0.366643 0.051 Uiso 1 1 calc R U . . .
 C83 C 0.7367(4) -0.0221(4) 0.4814(2) 0.0384(13) Uani 1 1 d . . . . .
 H83 H 0.727383 -0.023345 0.508787 0.046 Uiso 1 1 calc R U . . .
 C84 C 0.7988(5) -0.0891(4) 0.4635(2) 0.0447(15) Uani 1 1 d . . . . .
 H84 H 0.831721 -0.134873 0.478898 0.054 Uiso 1 1 calc R U . . .
 C85 C 0.8134(5) -0.0895(4) 0.4223(2) 0.0463(16) Uani 1 1 d . . . . .
 H85 H 0.853917 -0.136824 0.410508 0.056 Uiso 1 1 calc R U . . .
 C86 C 0.7697(5) -0.0225(4) 0.3994(2) 0.0433(14) Uani 1 1 d . . . . .
 H86 H 0.781823 -0.022845 0.372069 0.052 Uiso 1 1 calc R U . . .

loop_
  _atom_site_aniso_label
  _atom_site_aniso_U_11
  _atom_site_aniso_U_22
  _atom_site_aniso_U_33
  _atom_site_aniso_U_23
  _atom_site_aniso_U_13
  _atom_site_aniso_U_12
 C1 0.029(2) 0.035(3) 0.043(4) 0.006(3) -0.006(2) 0.000(2)
 C2 0.040(3) 0.041(3) 0.049(4) 0.015(3) 0.005(3) 0.005(2)
 C3 0.040(3) 0.036(3) 0.062(4) 0.009(3) 0.003(3) -0.002(2)
 C4 0.036(3) 0.038(3) 0.057(4) -0.003(3) 0.003(3) -0.004(2)
 C5 0.038(3) 0.041(3) 0.045(4) 0.003(3) -0.002(3) 0.000(2)
 C6 0.031(2) 0.034(3) 0.042(3) 0.011(3) -0.003(2) -0.001(2)
 C7 0.033(2) 0.032(3) 0.041(3) 0.000(3) 0.001(2) -0.002(2)
 C8 0.034(2) 0.035(3) 0.048(4) 0.004(3) -0.007(3) -0.001(2)
 C9 0.035(3) 0.039(3) 0.039(3) 0.004(3) -0.008(2) 0.001(2)
 C10 0.039(3) 0.051(3) 0.036(3) -0.004(3) -0.001(3) 0.005(3)
 C11 0.044(3) 0.047(3) 0.047(4) -0.004(3) -0.001(3) 0.002(3)
 C12 0.044(3) 0.040(3) 0.061(5) -0.015(3) -0.009(3) 0.003(3)
 C13 0.042(3) 0.038(3) 0.065(5) 0.007(3) -0.011(3) -0.007(3)
 C14 0.042(3) 0.044(3) 0.044(4) 0.003(3) -0.003(3) -0.008(3)
 C15 0.031(2) 0.032(3) 0.041(3) 0.006(2) -0.001(2) -0.007(2)
 C16 0.033(2) 0.028(2) 0.040(3) 0.004(2) 0.000(2) -0.004(2)
 C17 0.028(2) 0.024(2) 0.044(3) 0.002(2) 0.003(2) -0.0001(19)
 C18 0.026(2) 0.028(2) 0.048(4) 0.005(3) 0.000(2) -0.0017(19)
 C19 0.032(2) 0.035(3) 0.040(3) 0.006(3) 0.001(2) -0.003(2)
 C20 0.041(3) 0.039(3) 0.047(4) 0.011(3) -0.004(3) -0.002(2)
 C21 0.031(2) 0.032(3) 0.060(4) 0.010(3) -0.004(3) 0.003(2)
 C22 0.030(3) 0.032(3) 0.058(4) 0.002(3) 0.002(3) 0.001(2)
 C23 0.029(2) 0.027(2) 0.053(4) 0.006(3) 0.007(2) 0.000(2)
 C24 0.036(2) 0.029(2) 0.041(3) 0.005(2) 0.007(2) -0.001(2)
 C25 0.048(3) 0.036(3) 0.052(4) -0.001(3) 0.010(3) 0.001(2)
 C26 0.050(3) 0.033(3) 0.061(5) 0.001(3) 0.010(3) 0.008(2)
 C27 0.037(3) 0.028(2) 0.065(4) 0.002(3) 0.003(3) 0.005(2)
 C28 0.070(4) 0.055(4) 0.045(4) -0.004(3) 0.009(4) 0.014(3)
 C29 0.080(5) 0.061(4) 0.037(4) -0.003(3) 0.001(4) 0.015(4)
 C30 0.070(4) 0.043(3) 0.040(4) 0.007(3) -0.003(3) 0.009(3)
 C31 0.038(3) 0.032(3) 0.040(3) 0.006(3) 0.002(2) 0.000(2)
 C32 0.036(3) 0.033(3) 0.048(4) -0.001(3) -0.001(3) -0.001(2)
 C33 0.037(3) 0.031(3) 0.045(4) -0.008(3) -0.001(3) -0.001(2)
 C34 0.032(2) 0.028(2) 0.043(3) -0.005(2) -0.005(2) -0.002(2)
 C35 0.031(2) 0.036(3) 0.050(4) 0.000(3) -0.005(3) 0.007(2)
 C36 0.040(3) 0.031(3) 0.052(4) 0.008(3) -0.006(3) 0.002(2)
 C37 0.034(2) 0.034(3) 0.044(3) 0.001(3) 0.000(2) -0.002(2)
 C38 0.037(2) 0.024(2) 0.044(3) 0.003(2) 0.000(2) -0.004(2)
 C39 0.030(2) 0.024(2) 0.037(3) -0.005(2) -0.003(2) -0.003(2)
 C40 0.029(2) 0.029(2) 0.049(4) 0.009(3) 0.001(2) -0.0013(19)
 C41 0.035(3) 0.043(3) 0.059(4) 0.004(3) 0.009(3) 0.002(2)
 C42 0.046(3) 0.053(3) 0.044(4) 0.010(3) 0.003(3) -0.001(3)
 C43 0.048(3) 0.042(3) 0.042(4) 0.009(3) 0.000(3) -0.002(3)
 C44 0.037(3) 0.032(3) 0.038(3) 0.000(2) -0.002(2) 0.005(2)
 C45 0.035(3) 0.036(3) 0.043(3) 0.003(3) 0.003(3) 0.000(2)
 C46 0.047(3) 0.046(3) 0.056(4) 0.006(3) -0.011(3) -0.002(3)
 C47 0.065(4) 0.066(4) 0.042(4) -0.001(4) -0.004(3) -0.006(3)
 C48 0.056(4) 0.062(4) 0.042(4) 0.012(3) -0.003(3) -0.009(3)
 C49 0.048(3) 0.039(3) 0.048(4) 0.003(3) 0.003(3) 0.000(3)
 C50 0.048(3) 0.040(3) 0.048(4) 0.010(3) 0.009(3) -0.010(3)
 C51 0.037(3) 0.033(3) 0.054(4) 0.002(3) 0.005(3) -0.005(2)
 C52 0.029(2) 0.028(2) 0.053(4) -0.003(2) 0.003(3) 0.005(2)
 C53 0.030(2) 0.030(2) 0.042(3) -0.002(3) 0.001(2) 0.000(2)
 C54 0.026(2) 0.033(3) 0.038(3) 0.002(2) 0.000(2) 0.0002(19)
 C55 0.031(2) 0.031(2) 0.036(3) -0.002(2) 0.001(2) 0.000(2)
 C56 0.037(3) 0.033(3) 0.046(3) -0.009(3) 0.001(3) -0.003(2)
 C57 0.039(3) 0.036(3) 0.049(4) -0.009(3) 0.002(3) -0.004(2)
 C58 0.031(2) 0.033(3) 0.035(3) 0.000(2) 0.000(2) 0.006(2)
 C59 0.030(2) 0.034(3) 0.033(3) 0.000(2) -0.002(2) 0.005(2)
 C60 0.037(3) 0.038(3) 0.037(3) 0.006(3) -0.001(2) -0.001(2)
 C61 0.032(2) 0.035(3) 0.050(4) 0.004(3) 0.001(3) -0.006(2)
 C62 0.027(2) 0.028(2) 0.049(4) 0.003(2) -0.002(2) 0.001(2)
 C63 0.029(2) 0.031(2) 0.038(3) -0.004(2) -0.004(2) 0.000(2)
 C64 0.025(2) 0.030(2) 0.041(3) 0.003(2) -0.001(2) 0.0040(19)
 C65 0.029(2) 0.031(3) 0.040(3) 0.004(2) -0.004(2) 0.001(2)
 C66 0.038(3) 0.031(2) 0.034(3) 0.000(2) -0.005(2) 0.005(2)
 C67 0.033(3) 0.038(3) 0.053(4) -0.005(3) -0.006(3) -0.004(2)
 C68 0.034(3) 0.027(2) 0.058(4) 0.002(3) -0.006(3) -0.003(2)
 C69 0.045(3) 0.040(3) 0.042(4) -0.011(3) -0.007(3) 0.006(2)
 C70 0.049(3) 0.050(3) 0.046(4) -0.011(3) 0.001(3) 0.010(3)
 C71 0.033(2) 0.038(3) 0.042(3) -0.004(3) -0.003(2) 0.004(2)
 C72 0.038(3) 0.042(3) 0.047(4) -0.002(3) 0.002(3) 0.000(2)
 C73 0.042(3) 0.034(3) 0.047(4) -0.002(3) -0.005(3) 0.006(2)
 C74 0.040(3) 0.033(3) 0.069(5) -0.001(3) -0.010(3) 0.009(2)
 C75 0.042(3) 0.041(3) 0.068(5) 0.017(3) -0.007(3) 0.003(2)
 C76 0.044(3) 0.052(4) 0.047(4) 0.014(3) -0.005(3) -0.009(3)
 C77 0.031(2) 0.040(3) 0.047(4) 0.004(3) 0.002(3) -0.009(2)
 C78 0.031(2) 0.032(3) 0.043(3) 0.001(3) -0.002(3) 0.003(2)
 C79 0.032(2) 0.032(3) 0.034(3) 0.001(2) -0.001(2) -0.002(2)
 C80 0.027(2) 0.032(2) 0.039(3) -0.001(2) 0.000(2) -0.002(2)
 C81 0.033(3) 0.035(3) 0.051(4) -0.006(3) 0.003(3) -0.004(2)
 C82 0.035(3) 0.049(3) 0.042(4) -0.001(3) 0.002(3) -0.002(2)
 C83 0.034(3) 0.036(3) 0.045(4) 0.003(3) 0.001(3) 0.005(2)
 C84 0.037(3) 0.035(3) 0.062(5) 0.000(3) 0.008(3) 0.006(2)
 C85 0.037(3) 0.034(3) 0.068(5) -0.011(3) 0.013(3) 0.000(2)
 C86 0.044(3) 0.043(3) 0.043(4) -0.006(3) 0.007(3) -0.003(3)

_geom_special_details
;
 All esds (except the esd in the dihedral angle between two l.s. planes)
 are estimated using the full covariance matrix.  The cell esds are taken
 into account individually in the estimation of esds in distances, angles
 and torsion angles; correlations between esds in cell parameters are only
 used when they are defined by crystal symmetry.  An approximate (isotropic)
 treatment of cell esds is used for estimating esds involving l.s. planes.
;
loop_
  _geom_bond_atom_site_label_1
  _geom_bond_atom_site_label_2
  _geom_bond_distance
  _geom_bond_site_symmetry_2
  _geom_bond_publ_flag
 C1 C2 1.426(8) . ?
 C1 C6 1.441(9) . ?
 C1 C10 1.407(9) . ?
 C2 H2 0.9300 . ?
 C2 C3 1.374(10) . ?
 C3 H3 0.9300 . ?
 C3 C4 1.408(10) . ?
 C4 H4 0.9300 . ?
 C4 C5 1.370(9) . ?
 C5 H5 0.9300 . ?
 C5 C6 1.426(9) . ?
 C6 C7 1.421(8) . ?
 C7 C8 1.393(8) . ?
 C7 C15 1.463(8) . ?
 C8 C9 1.461(9) . ?
 C8 C14 1.429(8) . ?
 C9 C10 1.388(9) . ?
 C9 C11 1.416(9) . ?
 C10 H10 0.9300 . ?
 C11 H11 0.9300 . ?
 C11 C12 1.369(10) . ?
 C12 H12 0.9300 . ?
 C12 C13 1.416(11) . ?
 C13 H13 0.9300 . ?
 C13 C14 1.343(9) . ?
 C14 H14 0.9300 . ?
 C15 C16 1.422(8) . ?
 C15 C19 1.425(8) . ?
 C16 C17 1.425(9) . ?
 C16 C32 1.417(8) . ?
 C17 C18 1.505(7) . ?
 C17 C39 1.414(8) . ?
 C18 C19 1.418(9) . ?
 C18 C23 1.416(8) . ?
 C19 C20 1.416(8) . ?
 C20 H20 0.9300 . ?
 C20 C21 1.368(10) . ?
 C21 H21 0.9300 . ?
 C21 C22 1.387(10) . ?
 C22 C23 1.449(8) . ?
 C22 C27 1.409(9) . ?
 C23 C24 1.469(9) . ?
 C24 C25 1.417(8) . ?
 C24 C31 1.396(8) . ?
 C25 C26 1.446(9) . ?
 C25 C28 1.371(10) . ?
 C26 H26 0.9300 . ?
 C26 C27 1.359(10) . ?
 C27 H27 0.9300 . ?
 C28 H28 0.9300 . ?
 C28 C29 1.377(10) . ?
 C29 H29 0.9300 . ?
 C29 C30 1.379(10) . ?
 C30 H30 0.9300 . ?
 C30 C31 1.371(9) . ?
 C31 H31 0.9300 . ?
 C32 H32 0.9300 . ?
 C32 C33 1.374(9) . ?
 C33 H33 0.9300 . ?
 C33 C34 1.412(8) . ?
 C34 C35 1.436(8) . ?
 C34 C39 1.432(7) . ?
 C35 H35 0.9300 . ?
 C35 C36 1.344(9) . ?
 C36 H36 0.9300 . ?
 C36 C37 1.434(8) . ?
 C37 C38 1.438(8) . ?
 C37 C43 1.388(9) . ?
 C38 C39 1.442(8) . ?
 C38 C40 1.406(8) . ?
 C40 H40 0.9300 . ?
 C40 C41 1.366(9) . ?
 C41 H41 0.9300 . ?
 C41 C42 1.412(9) . ?
 C42 H42 0.9300 . ?
 C42 C43 1.355(9) . ?
 C43 H43 0.9300 . ?
 C44 C45 1.418(8) . ?
 C44 C49 1.405(9) . ?
 C44 C53 1.455(9) . ?
 C45 H45 0.9300 . ?
 C45 C46 1.369(10) . ?
 C46 H46 0.9300 . ?
 C46 C47 1.438(10) . ?
 C47 H47 0.9300 . ?
 C47 C48 1.405(10) . ?
 C48 H48 0.9300 . ?
 C48 C49 1.414(10) . ?
 C49 C50 1.426(9) . ?
 C50 H50 0.9300 . ?
 C50 C51 1.335(9) . ?
 C51 H51 0.9300 . ?
 C51 C52 1.451(8) . ?
 C52 C53 1.443(8) . ?
 C52 C57 1.405(9) . ?
 C53 C54 1.413(8) . ?
 C54 C55 1.431(8) . ?
 C54 C64 1.494(7) . ?
 C55 C56 1.407(8) . ?
 C55 C58 1.424(8) . ?
 C56 H56 0.9300 . ?
 C56 C57 1.341(9) . ?
 C57 H57 0.9300 . ?
 C58 C59 1.434(8) . ?
 C58 C79 1.474(8) . ?
 C59 C60 1.391(8) . ?
 C59 C64 1.433(8) . ?
 C60 H60 0.9300 . ?
 C60 C61 1.352(9) . ?
 C61 H61 0.9300 . ?
 C61 C62 1.430(9) . ?
 C62 C63 1.442(7) . ?
 C62 C68 1.406(9) . ?
 C63 C64 1.436(8) . ?
 C63 C65 1.454(8) . ?
 C65 C66 1.390(8) . ?
 C65 C71 1.411(8) . ?
 C66 C67 1.420(8) . ?
 C66 C69 1.423(9) . ?
 C67 H67 0.9300 . ?
 C67 C68 1.354(10) . ?
 C68 H68 0.9300 . ?
 C69 H69 0.9300 . ?
 C69 C70 1.385(9) . ?
 C70 H70 0.9300 . ?
 C70 C72 1.381(9) . ?
 C71 H71 0.9300 . ?
 C71 C72 1.374(9) . ?
 C72 H72 0.9300 . ?
 C73 H73 0.9300 . ?
 C73 C74 1.378(9) . ?
 C73 C78 1.439(8) . ?
 C74 H74 0.9300 . ?
 C74 C75 1.381(10) . ?
 C75 H75 0.9300 . ?
 C75 C76 1.360(10) . ?
 C76 H76 0.9300 . ?
 C76 C77 1.426(9) . ?
 C77 C78 1.424(9) . ?
 C77 C82 1.390(9) . ?
 C78 C79 1.430(8) . ?
 C79 C80 1.401(8) . ?
 C80 C81 1.416(9) . ?
 C80 C83 1.432(8) . ?
 C81 C82 1.394(9) . ?
 C81 C86 1.446(8) . ?
 C82 H82 0.9300 . ?
 C83 H83 0.9300 . ?
 C83 C84 1.365(8) . ?
 C84 H84 0.9300 . ?
 C84 C85 1.398(11) . ?
 C85 H85 0.9300 . ?
 C85 C86 1.345(10) . ?
 C86 H86 0.9300 . ?

loop_
  _geom_angle_atom_site_label_1
  _geom_angle_atom_site_label_2
  _geom_angle_atom_site_label_3
  _geom_angle
  _geom_angle_site_symmetry_1
  _geom_angle_site_symmetry_3
  _geom_angle_publ_flag
 C2 C1 C6 119.5(6) . . ?
 C10 C1 C2 121.3(6) . . ?
 C10 C1 C6 119.2(5) . . ?
 C1 C2 H2 119.8 . . ?
 C3 C2 C1 120.3(7) . . ?
 C3 C2 H2 119.8 . . ?
 C2 C3 H3 119.7 . . ?
 C2 C3 C4 120.6(6) . . ?
 C4 C3 H3 119.7 . . ?
 C3 C4 H4 119.7 . . ?
 C5 C4 C3 120.6(6) . . ?
 C5 C4 H4 119.7 . . ?
 C4 C5 H5 119.3 . . ?
 C4 C5 C6 121.4(7) . . ?
 C6 C5 H5 119.3 . . ?
 C5 C6 C1 117.6(5) . . ?
 C7 C6 C1 120.1(6) . . ?
 C7 C6 C5 122.3(6) . . ?
 C6 C7 C15 119.8(5) . . ?
 C8 C7 C6 119.6(6) . . ?
 C8 C7 C15 120.6(5) . . ?
 C7 C8 C9 120.7(5) . . ?
 C7 C8 C14 123.5(6) . . ?
 C14 C8 C9 115.8(6) . . ?
 C10 C9 C8 118.8(6) . . ?
 C10 C9 C11 121.3(6) . . ?
 C11 C9 C8 119.9(6) . . ?
 C1 C10 H10 119.2 . . ?
 C9 C10 C1 121.7(6) . . ?
 C9 C10 H10 119.2 . . ?
 C9 C11 H11 120.0 . . ?
 C12 C11 C9 120.0(7) . . ?
 C12 C11 H11 120.0 . . ?
 C11 C12 H12 119.4 . . ?
 C11 C12 C13 121.2(6) . . ?
 C13 C12 H12 119.4 . . ?
 C12 C13 H13 120.2 . . ?
 C14 C13 C12 119.7(6) . . ?
 C14 C13 H13 120.2 . . ?
 C8 C14 H14 118.3 . . ?
 C13 C14 C8 123.4(7) . . ?
 C13 C14 H14 118.3 . . ?
 C16 C15 C7 128.0(5) . . ?
 C16 C15 C19 105.7(5) . . ?
 C19 C15 C7 126.3(5) . . ?
 C15 C16 C17 111.9(5) . . ?
 C32 C16 C15 126.2(6) . . ?
 C32 C16 C17 121.9(5) . . ?
 C16 C17 C18 104.2(5) . . ?
 C39 C17 C16 118.9(5) . . ?
 C39 C17 C18 136.7(6) . . ?
 C19 C18 C17 106.3(5) . . ?
 C23 C18 C17 134.9(6) . . ?
 C23 C18 C19 118.5(5) . . ?
 C18 C19 C15 110.7(5) . . ?
 C20 C19 C15 127.5(6) . . ?
 C20 C19 C18 121.9(6) . . ?
 C19 C20 H20 121.0 . . ?
 C21 C20 C19 118.0(6) . . ?
 C21 C20 H20 121.0 . . ?
 C20 C21 H21 119.3 . . ?
 C20 C21 C22 121.5(5) . . ?
 C22 C21 H21 119.3 . . ?
 C21 C22 C23 121.4(6) . . ?
 C21 C22 C27 119.3(6) . . ?
 C27 C22 C23 119.3(7) . . ?
 C18 C23 C22 116.2(6) . . ?
 C18 C23 C24 126.1(5) . . ?
 C22 C23 C24 117.6(5) . . ?
 C25 C24 C23 119.2(5) . . ?
 C31 C24 C23 121.9(5) . . ?
 C31 C24 C25 118.7(6) . . ?
 C24 C25 C26 119.4(6) . . ?
 C28 C25 C24 118.7(6) . . ?
 C28 C25 C26 121.8(6) . . ?
 C25 C26 H26 119.7 . . ?
 C27 C26 C25 120.5(6) . . ?
 C27 C26 H26 119.7 . . ?
 C22 C27 H27 118.9 . . ?
 C26 C27 C22 122.1(6) . . ?
 C26 C27 H27 118.9 . . ?
 C25 C28 H28 118.9 . . ?
 C25 C28 C29 122.2(7) . . ?
 C29 C28 H28 118.9 . . ?
 C28 C29 H29 120.6 . . ?
 C28 C29 C30 118.8(7) . . ?
 C30 C29 H29 120.6 . . ?
 C29 C30 H30 119.6 . . ?
 C31 C30 C29 120.8(7) . . ?
 C31 C30 H30 119.6 . . ?
 C24 C31 H31 119.8 . . ?
 C30 C31 C24 120.5(6) . . ?
 C30 C31 H31 119.8 . . ?
 C16 C32 H32 121.1 . . ?
 C33 C32 C16 117.8(6) . . ?
 C33 C32 H32 121.1 . . ?
 C32 C33 H33 119.7 . . ?
 C32 C33 C34 120.6(5) . . ?
 C34 C33 H33 119.7 . . ?
 C33 C34 C35 117.3(5) . . ?
 C33 C34 C39 122.2(5) . . ?
 C39 C34 C35 120.5(6) . . ?
 C34 C35 H35 119.6 . . ?
 C36 C35 C34 120.7(5) . . ?
 C36 C35 H35 119.6 . . ?
 C35 C36 H36 119.0 . . ?
 C35 C36 C37 121.9(6) . . ?
 C37 C36 H36 119.0 . . ?
 C36 C37 C38 118.2(6) . . ?
 C43 C37 C36 121.8(6) . . ?
 C43 C37 C38 119.9(5) . . ?
 C37 C38 C39 120.4(5) . . ?
 C40 C38 C37 116.6(5) . . ?
 C40 C38 C39 122.9(5) . . ?
 C17 C39 C34 116.2(5) . . ?
 C17 C39 C38 126.5(5) . . ?
 C34 C39 C38 117.3(5) . . ?
 C38 C40 H40 119.2 . . ?
 C41 C40 C38 121.5(6) . . ?
 C41 C40 H40 119.2 . . ?
 C40 C41 H41 119.5 . . ?
 C40 C41 C42 120.9(6) . . ?
 C42 C41 H41 119.5 . . ?
 C41 C42 H42 120.7 . . ?
 C43 C42 C41 118.6(7) . . ?
 C43 C42 H42 120.7 . . ?
 C37 C43 H43 119.0 . . ?
 C42 C43 C37 122.1(6) . . ?
 C42 C43 H43 119.0 . . ?
 C45 C44 C53 121.4(6) . . ?
 C49 C44 C45 118.6(6) . . ?
 C49 C44 C53 119.9(5) . . ?
 C44 C45 H45 119.5 . . ?
 C46 C45 C44 121.0(6) . . ?
 C46 C45 H45 119.5 . . ?
 C45 C46 H46 119.7 . . ?
 C45 C46 C47 120.7(6) . . ?
 C47 C46 H46 119.7 . . ?
 C46 C47 H47 120.8 . . ?
 C48 C47 C46 118.4(7) . . ?
 C48 C47 H47 120.8 . . ?
 C47 C48 H48 120.0 . . ?
 C47 C48 C49 120.0(7) . . ?
 C49 C48 H48 120.0 . . ?
 C44 C49 C48 120.7(6) . . ?
 C44 C49 C50 120.3(6) . . ?
 C48 C49 C50 118.8(6) . . ?
 C49 C50 H50 119.6 . . ?
 C51 C50 C49 120.7(6) . . ?
 C51 C50 H50 119.6 . . ?
 C50 C51 H51 119.2 . . ?
 C50 C51 C52 121.6(6) . . ?
 C52 C51 H51 119.2 . . ?
 C53 C52 C51 119.0(6) . . ?
 C57 C52 C51 120.4(5) . . ?
 C57 C52 C53 120.5(6) . . ?
 C52 C53 C44 116.8(5) . . ?
 C54 C53 C44 126.4(5) . . ?
 C54 C53 C52 116.8(6) . . ?
 C53 C54 C55 118.5(5) . . ?
 C53 C54 C64 136.2(6) . . ?
 C55 C54 C64 105.1(5) . . ?
 C56 C55 C54 121.4(5) . . ?
 C56 C55 C58 127.8(6) . . ?
 C58 C55 C54 110.8(5) . . ?
 C55 C56 H56 120.6 . . ?
 C57 C56 C55 118.9(6) . . ?
 C57 C56 H56 120.6 . . ?
 C52 C57 H57 119.0 . . ?
 C56 C57 C52 122.0(6) . . ?
 C56 C57 H57 119.0 . . ?
 C55 C58 C59 106.8(5) . . ?
 C55 C58 C79 128.5(5) . . ?
 C59 C58 C79 124.7(5) . . ?
 C60 C59 C58 128.1(6) . . ?
 C60 C59 C64 122.5(5) . . ?
 C64 C59 C58 109.4(5) . . ?
 C59 C60 H60 120.2 . . ?
 C61 C60 C59 119.7(6) . . ?
 C61 C60 H60 120.2 . . ?
 C60 C61 H61 119.8 . . ?
 C60 C61 C62 120.5(5) . . ?
 C62 C61 H61 119.8 . . ?
 C61 C62 C63 120.8(5) . . ?
 C68 C62 C61 119.4(5) . . ?
 C68 C62 C63 119.7(6) . . ?
 C62 C63 C65 116.9(5) . . ?
 C64 C63 C62 116.8(5) . . ?
 C64 C63 C65 126.3(5) . . ?
 C59 C64 C54 106.7(5) . . ?
 C59 C64 C63 116.9(5) . . ?
 C63 C64 C54 136.1(5) . . ?
 C66 C65 C63 119.2(5) . . ?
 C66 C65 C71 118.3(6) . . ?
 C71 C65 C63 122.3(5) . . ?
 C65 C66 C67 121.7(6) . . ?
 C65 C66 C69 119.2(5) . . ?
 C67 C66 C69 119.0(6) . . ?
 C66 C67 H67 120.6 . . ?
 C68 C67 C66 118.9(6) . . ?
 C68 C67 H67 120.6 . . ?
 C62 C68 H68 118.8 . . ?
 C67 C68 C62 122.4(5) . . ?
 C67 C68 H68 118.8 . . ?
 C66 C69 H69 119.8 . . ?
 C70 C69 C66 120.4(6) . . ?
 C70 C69 H69 119.8 . . ?
 C69 C70 H70 120.0 . . ?
 C72 C70 C69 120.0(6) . . ?
 C72 C70 H70 120.0 . . ?
 C65 C71 H71 119.2 . . ?
 C72 C71 C65 121.6(6) . . ?
 C72 C71 H71 119.2 . . ?
 C70 C72 H72 120.0 . . ?
 C71 C72 C70 119.9(6) . . ?
 C71 C72 H72 120.0 . . ?
 C74 C73 H73 120.6 . . ?
 C74 C73 C78 118.9(7) . . ?
 C78 C73 H73 120.6 . . ?
 C73 C74 H74 118.8 . . ?
 C73 C74 C75 122.4(6) . . ?
 C75 C74 H74 118.8 . . ?
 C74 C75 H75 119.9 . . ?
 C76 C75 C74 120.2(6) . . ?
 C76 C75 H75 119.9 . . ?
 C75 C76 H76 119.5 . . ?
 C75 C76 C77 121.1(7) . . ?
 C77 C76 H76 119.5 . . ?
 C78 C77 C76 118.7(6) . . ?
 C82 C77 C76 121.9(7) . . ?
 C82 C77 C78 119.4(6) . . ?
 C77 C78 C73 118.8(6) . . ?
 C77 C78 C79 119.7(5) . . ?
 C79 C78 C73 121.5(6) . . ?
 C78 C79 C58 120.0(5) . . ?
 C80 C79 C58 120.8(5) . . ?
 C80 C79 C78 119.2(6) . . ?
 C79 C80 C81 120.7(5) . . ?
 C79 C80 C83 121.8(6) . . ?
 C81 C80 C83 117.4(5) . . ?
 C80 C81 C86 119.5(6) . . ?
 C82 C81 C80 119.3(5) . . ?
 C82 C81 C86 121.2(7) . . ?
 C77 C82 C81 121.7(6) . . ?
 C77 C82 H82 119.1 . . ?
 C81 C82 H82 119.1 . . ?
 C80 C83 H83 119.4 . . ?
 C84 C83 C80 121.2(6) . . ?
 C84 C83 H83 119.4 . . ?
 C83 C84 H84 119.7 . . ?
 C83 C84 C85 120.7(6) . . ?
 C85 C84 H84 119.7 . . ?
 C84 C85 H85 119.5 . . ?
 C86 C85 C84 121.0(6) . . ?
 C86 C85 H85 119.5 . . ?
 C81 C86 H86 119.9 . . ?
 C85 C86 C81 120.2(7) . . ?
 C85 C86 H86 119.9 . . ?

loop_
  _geom_torsion_atom_site_label_1
  _geom_torsion_atom_site_label_2
  _geom_torsion_atom_site_label_3
  _geom_torsion_atom_site_label_4
  _geom_torsion
  _geom_torsion_site_symmetry_1
  _geom_torsion_site_symmetry_2
  _geom_torsion_site_symmetry_3
  _geom_torsion_site_symmetry_4
  _geom_torsion_publ_flag
 C1 C2 C3 C4 0.2(9) . . . . ?
 C1 C6 C7 C8 1.0(8) . . . . ?
 C1 C6 C7 C15 -177.3(5) . . . . ?
 C2 C1 C6 C5 1.1(8) . . . . ?
 C2 C1 C6 C7 178.9(5) . . . . ?
 C2 C1 C10 C9 179.7(5) . . . . ?
 C2 C3 C4 C5 0.3(9) . . . . ?
 C3 C4 C5 C6 -0.1(9) . . . . ?
 C4 C5 C6 C1 -0.6(8) . . . . ?
 C4 C5 C6 C7 -178.4(5) . . . . ?
 C5 C6 C7 C8 178.7(5) . . . . ?
 C5 C6 C7 C15 0.4(8) . . . . ?
 C6 C1 C2 C3 -1.0(8) . . . . ?
 C6 C1 C10 C9 -1.6(8) . . . . ?
 C6 C7 C8 C9 -1.0(8) . . . . ?
 C6 C7 C8 C14 176.3(5) . . . . ?
 C6 C7 C15 C16 111.8(6) . . . . ?
 C6 C7 C15 C19 -66.4(7) . . . . ?
 C7 C8 C9 C10 -0.3(8) . . . . ?
 C7 C8 C9 C11 179.8(5) . . . . ?
 C7 C8 C14 C13 -178.7(6) . . . . ?
 C7 C15 C16 C17 178.0(5) . . . . ?
 C7 C15 C16 C32 -3.9(9) . . . . ?
 C7 C15 C19 C18 174.2(5) . . . . ?
 C7 C15 C19 C20 -5.2(9) . . . . ?
 C8 C7 C15 C16 -66.5(8) . . . . ?
 C8 C7 C15 C19 115.3(6) . . . . ?
 C8 C9 C10 C1 1.6(8) . . . . ?
 C8 C9 C11 C12 -2.0(9) . . . . ?
 C9 C8 C14 C13 -1.2(9) . . . . ?
 C9 C11 C12 C13 0.6(9) . . . . ?
 C10 C1 C2 C3 177.7(5) . . . . ?
 C10 C1 C6 C5 -177.5(5) . . . . ?
 C10 C1 C6 C7 0.2(8) . . . . ?
 C10 C9 C11 C12 178.1(6) . . . . ?
 C11 C9 C10 C1 -178.5(5) . . . . ?
 C11 C12 C13 C14 0.5(10) . . . . ?
 C12 C13 C14 C8 -0.1(10) . . . . ?
 C14 C8 C9 C10 -177.9(5) . . . . ?
 C14 C8 C9 C11 2.2(8) . . . . ?
 C15 C7 C8 C9 177.3(5) . . . . ?
 C15 C7 C8 C14 -5.4(8) . . . . ?
 C15 C16 C17 C18 9.2(6) . . . . ?
 C15 C16 C17 C39 -165.7(4) . . . . ?
 C15 C16 C32 C33 178.7(5) . . . . ?
 C15 C19 C20 C21 177.6(5) . . . . ?
 C16 C15 C19 C18 -4.3(6) . . . . ?
 C16 C15 C19 C20 176.2(5) . . . . ?
 C16 C17 C18 C19 -11.4(5) . . . . ?
 C16 C17 C18 C23 161.9(6) . . . . ?
 C16 C17 C39 C34 -17.1(7) . . . . ?
 C16 C17 C39 C38 160.4(5) . . . . ?
 C16 C32 C33 C34 -7.3(8) . . . . ?
 C17 C16 C32 C33 -3.5(8) . . . . ?
 C17 C18 C19 C15 9.9(6) . . . . ?
 C17 C18 C19 C20 -170.6(5) . . . . ?
 C17 C18 C23 C22 168.8(5) . . . . ?
 C17 C18 C23 C24 -14.8(9) . . . . ?
 C18 C17 C39 C34 170.1(5) . . . . ?
 C18 C17 C39 C38 -12.4(10) . . . . ?
 C18 C19 C20 C21 -1.8(8) . . . . ?
 C18 C23 C24 C25 169.8(5) . . . . ?
 C18 C23 C24 C31 -16.3(8) . . . . ?
 C19 C15 C16 C17 -3.5(6) . . . . ?
 C19 C15 C16 C32 174.6(5) . . . . ?
 C19 C18 C23 C22 -18.6(7) . . . . ?
 C19 C18 C23 C24 157.8(5) . . . . ?
 C19 C20 C21 C22 -6.7(9) . . . . ?
 C20 C21 C22 C23 2.1(9) . . . . ?
 C20 C21 C22 C27 -178.2(5) . . . . ?
 C21 C22 C23 C18 10.8(8) . . . . ?
 C21 C22 C23 C24 -165.9(5) . . . . ?
 C21 C22 C27 C26 176.3(6) . . . . ?
 C22 C23 C24 C25 -13.8(7) . . . . ?
 C22 C23 C24 C31 160.0(5) . . . . ?
 C23 C18 C19 C15 -164.7(4) . . . . ?
 C23 C18 C19 C20 14.8(8) . . . . ?
 C23 C22 C27 C26 -3.9(9) . . . . ?
 C23 C24 C25 C26 3.2(8) . . . . ?
 C23 C24 C25 C28 179.2(6) . . . . ?
 C23 C24 C31 C30 -178.5(6) . . . . ?
 C24 C25 C26 C27 7.6(9) . . . . ?
 C24 C25 C28 C29 -1.5(11) . . . . ?
 C25 C24 C31 C30 -4.7(8) . . . . ?
 C25 C26 C27 C22 -7.3(10) . . . . ?
 C25 C28 C29 C30 -2.8(12) . . . . ?
 C26 C25 C28 C29 174.4(7) . . . . ?
 C27 C22 C23 C18 -169.0(5) . . . . ?
 C27 C22 C23 C24 14.3(7) . . . . ?
 C28 C25 C26 C27 -168.3(7) . . . . ?
 C28 C29 C30 C31 3.4(11) . . . . ?
 C29 C30 C31 C24 0.4(10) . . . . ?
 C31 C24 C25 C26 -170.8(5) . . . . ?
 C31 C24 C25 C28 5.2(9) . . . . ?
 C32 C16 C17 C18 -168.9(5) . . . . ?
 C32 C16 C17 C39 16.2(8) . . . . ?
 C32 C33 C34 C35 -173.6(5) . . . . ?
 C32 C33 C34 C39 5.6(8) . . . . ?
 C33 C34 C35 C36 178.9(5) . . . . ?
 C33 C34 C39 C17 6.9(7) . . . . ?
 C33 C34 C39 C38 -170.8(5) . . . . ?
 C34 C35 C36 C37 -4.4(9) . . . . ?
 C35 C34 C39 C17 -173.9(5) . . . . ?
 C35 C34 C39 C38 8.3(7) . . . . ?
 C35 C36 C37 C38 0.7(8) . . . . ?
 C35 C36 C37 C43 -174.7(6) . . . . ?
 C36 C37 C38 C39 7.7(8) . . . . ?
 C36 C37 C38 C40 -168.0(5) . . . . ?
 C36 C37 C43 C42 171.3(6) . . . . ?
 C37 C38 C39 C17 170.6(5) . . . . ?
 C37 C38 C39 C34 -12.0(7) . . . . ?
 C37 C38 C40 C41 -5.4(8) . . . . ?
 C38 C37 C43 C42 -4.0(9) . . . . ?
 C38 C40 C41 C42 -0.3(9) . . . . ?
 C39 C17 C18 C19 162.2(6) . . . . ?
 C39 C17 C18 C23 -24.6(10) . . . . ?
 C39 C34 C35 C36 -0.3(8) . . . . ?
 C39 C38 C40 C41 179.0(5) . . . . ?
 C40 C38 C39 C17 -14.0(8) . . . . ?
 C40 C38 C39 C34 163.4(5) . . . . ?
 C40 C41 C42 C43 4.0(10) . . . . ?
 C41 C42 C43 C37 -1.8(10) . . . . ?
 C43 C37 C38 C39 -176.8(5) . . . . ?
 C43 C37 C38 C40 7.5(8) . . . . ?
 C44 C45 C46 C47 -0.5(10) . . . . ?
 C44 C49 C50 C51 1.9(9) . . . . ?
 C44 C53 C54 C55 162.9(5) . . . . ?
 C44 C53 C54 C64 -11.4(10) . . . . ?
 C45 C44 C49 C48 6.8(9) . . . . ?
 C45 C44 C49 C50 -167.5(5) . . . . ?
 C45 C44 C53 C52 160.3(5) . . . . ?
 C45 C44 C53 C54 -18.8(9) . . . . ?
 C45 C46 C47 C48 6.3(11) . . . . ?
 C46 C47 C48 C49 -5.5(11) . . . . ?
 C47 C48 C49 C44 -1.0(11) . . . . ?
 C47 C48 C49 C50 173.4(6) . . . . ?
 C48 C49 C50 C51 -172.5(6) . . . . ?
 C49 C44 C45 C46 -6.1(8) . . . . ?
 C49 C44 C53 C52 -15.5(8) . . . . ?
 C49 C44 C53 C54 165.3(5) . . . . ?
 C49 C50 C51 C52 -4.5(10) . . . . ?
 C50 C51 C52 C53 -3.3(8) . . . . ?
 C50 C51 C52 C57 179.8(6) . . . . ?
 C51 C52 C53 C44 13.0(7) . . . . ?
 C51 C52 C53 C54 -167.8(5) . . . . ?
 C51 C52 C57 C56 179.6(5) . . . . ?
 C52 C53 C54 C55 -16.2(7) . . . . ?
 C52 C53 C54 C64 169.4(5) . . . . ?
 C53 C44 C45 C46 178.1(6) . . . . ?
 C53 C44 C49 C48 -177.3(6) . . . . ?
 C53 C44 C49 C50 8.4(9) . . . . ?
 C53 C52 C57 C56 2.7(9) . . . . ?
 C53 C54 C55 C56 12.7(8) . . . . ?
 C53 C54 C55 C58 -166.7(4) . . . . ?
 C53 C54 C64 C59 163.5(6) . . . . ?
 C53 C54 C64 C63 -22.8(10) . . . . ?
 C54 C55 C56 C57 -0.8(8) . . . . ?
 C54 C55 C58 C59 -3.5(6) . . . . ?
 C54 C55 C58 C79 177.3(5) . . . . ?
 C55 C54 C64 C59 -11.4(5) . . . . ?
 C55 C54 C64 C63 162.3(6) . . . . ?
 C55 C56 C57 C52 -6.9(9) . . . . ?
 C55 C58 C59 C60 173.1(5) . . . . ?
 C55 C58 C59 C64 -4.1(6) . . . . ?
 C55 C58 C79 C78 115.2(6) . . . . ?
 C55 C58 C79 C80 -67.2(7) . . . . ?
 C56 C55 C58 C59 177.1(5) . . . . ?
 C56 C55 C58 C79 -2.1(9) . . . . ?
 C57 C52 C53 C44 -170.1(5) . . . . ?
 C57 C52 C53 C54 9.1(8) . . . . ?
 C58 C55 C56 C57 178.5(5) . . . . ?
 C58 C59 C60 C61 178.9(5) . . . . ?
 C58 C59 C64 C54 9.6(5) . . . . ?
 C58 C59 C64 C63 -165.4(4) . . . . ?
 C58 C79 C80 C81 -175.6(5) . . . . ?
 C58 C79 C80 C83 0.8(8) . . . . ?
 C59 C58 C79 C78 -63.9(7) . . . . ?
 C59 C58 C79 C80 113.7(6) . . . . ?
 C59 C60 C61 C62 -5.9(8) . . . . ?
 C60 C59 C64 C54 -167.7(5) . . . . ?
 C60 C59 C64 C63 17.2(7) . . . . ?
 C60 C61 C62 C63 2.8(8) . . . . ?
 C60 C61 C62 C68 -174.2(5) . . . . ?
 C61 C62 C63 C64 10.2(7) . . . . ?
 C61 C62 C63 C65 -167.8(5) . . . . ?
 C61 C62 C68 C67 177.0(5) . . . . ?
 C62 C63 C64 C54 167.5(5) . . . . ?
 C62 C63 C64 C59 -19.3(7) . . . . ?
 C62 C63 C65 C66 -11.8(7) . . . . ?
 C62 C63 C65 C71 162.6(5) . . . . ?
 C63 C62 C68 C67 0.0(8) . . . . ?
 C63 C65 C66 C67 5.6(8) . . . . ?
 C63 C65 C66 C69 -177.2(5) . . . . ?
 C63 C65 C71 C72 178.9(5) . . . . ?
 C64 C54 C55 C56 -171.4(5) . . . . ?
 C64 C54 C55 C58 9.2(6) . . . . ?
 C64 C59 C60 C61 -4.3(8) . . . . ?
 C64 C63 C65 C66 170.4(5) . . . . ?
 C64 C63 C65 C71 -15.1(8) . . . . ?
 C65 C63 C64 C54 -14.7(10) . . . . ?
 C65 C63 C64 C59 158.4(5) . . . . ?
 C65 C66 C67 C68 3.8(8) . . . . ?
 C65 C66 C69 C70 -4.0(8) . . . . ?
 C65 C71 C72 C70 0.7(9) . . . . ?
 C66 C65 C71 C72 -6.7(8) . . . . ?
 C66 C67 C68 C62 -6.7(8) . . . . ?
 C66 C69 C70 C72 -2.1(9) . . . . ?
 C67 C66 C69 C70 173.3(6) . . . . ?
 C68 C62 C63 C64 -172.8(5) . . . . ?
 C68 C62 C63 C65 9.2(7) . . . . ?
 C69 C66 C67 C68 -173.4(5) . . . . ?
 C69 C70 C72 C71 3.7(9) . . . . ?
 C71 C65 C66 C67 -169.1(5) . . . . ?
 C71 C65 C66 C69 8.2(8) . . . . ?
 C73 C74 C75 C76 2.1(10) . . . . ?
 C73 C78 C79 C58 -6.1(8) . . . . ?
 C73 C78 C79 C80 176.3(5) . . . . ?
 C74 C73 C78 C77 -0.6(8) . . . . ?
 C74 C73 C78 C79 -179.0(5) . . . . ?
 C74 C75 C76 C77 -0.8(9) . . . . ?
 C75 C76 C77 C78 -1.1(8) . . . . ?
 C75 C76 C77 C82 177.7(6) . . . . ?
 C76 C77 C78 C73 1.7(8) . . . . ?
 C76 C77 C78 C79 -179.8(5) . . . . ?
 C76 C77 C82 C81 -179.3(5) . . . . ?
 C77 C78 C79 C58 175.5(5) . . . . ?
 C77 C78 C79 C80 -2.1(8) . . . . ?
 C78 C73 C74 C75 -1.3(9) . . . . ?
 C78 C77 C82 C81 -0.5(8) . . . . ?
 C78 C79 C80 C81 2.0(8) . . . . ?
 C78 C79 C80 C83 178.4(5) . . . . ?
 C79 C58 C59 C60 -7.7(9) . . . . ?
 C79 C58 C59 C64 175.2(5) . . . . ?
 C79 C80 C81 C82 -1.2(8) . . . . ?
 C79 C80 C81 C86 177.8(5) . . . . ?
 C79 C80 C83 C84 -177.5(5) . . . . ?
 C80 C81 C82 C77 0.4(8) . . . . ?
 C80 C81 C86 C85 0.0(9) . . . . ?
 C80 C83 C84 C85 -0.7(9) . . . . ?
 C81 C80 C83 C84 -1.0(8) . . . . ?
 C82 C77 C78 C73 -177.1(5) . . . . ?
 C82 C77 C78 C79 1.4(8) . . . . ?
 C82 C81 C86 C85 179.0(6) . . . . ?
 C83 C80 C81 C82 -177.7(5) . . . . ?
 C83 C80 C81 C86 1.3(8) . . . . ?
 C83 C84 C85 C86 2.1(10) . . . . ?
 C84 C85 C86 C81 -1.8(9) . . . . ?
 C86 C81 C82 C77 -178.6(5) . . . . ?

_smtbx_masks_special_details       ?
loop_
  _smtbx_masks_void_nr
  _smtbx_masks_void_average_x
  _smtbx_masks_void_average_y
  _smtbx_masks_void_average_z
  _smtbx_masks_void_volume
  _smtbx_masks_void_count_electrons
  _smtbx_masks_void_content
 1 -0.726 0.250 0.258 397.5 94.3 ?
 2 0.193 0.750 0.758 397.5 94.3 ?

_smtbx_masks_void_probe_radius     1.2
_smtbx_masks_void_truncation_radius  1.2
_shelx_res_file
;
TITL dlh-9_a.res in Pna2(1)
    dlh-9.res
    created by SHELXL-2018/3 at 10:19:23 on 16-Oct-2021
REM Old TITL dlh-9 in Pnma
REM SHELXT solution in Pna2(1): R1 0.146, Rweak 0.039, Alpha 0.002
REM <I/s> 0.384 for 547 systematic absences, Orientation a'=-a, b'=c, c'=b
REM Flack x = -0.844 ( 0.973 ) from 1351 Parsons' quotients
REM Formula found by SHELXT: C86 N O
CELL 1.54184 12.1943 14.3939 33.6394 90 90 90
ZERR 8 0.0006 0.0007 0.0023 0 0 0
LATT -1
SYMM -X,-Y,0.5+Z
SYMM 0.5+X,0.5-Y,+Z
SYMM 0.5-X,0.5+Y,0.5+Z
SFAC C H
UNIT 344 200

L.S. 20
PLAN  5
SIZE 0.1 0.11 0.14
CONF
BOND
list 4
fmap 2 53
MORE -1
BOND $H
ABIN
ACTA
TWIN -1 0 0 0 -1 0 0 0 -1 2
REM <olex2.extras>
REM <HklSrc "%.\\dlh-9.hkl">
REM </olex2.extras>

WGHT    0.085000
FVAR       0.28269
C1    1    0.516731    0.556405    0.599709    11.00000    0.02870    0.03503 =
         0.04275    0.00614   -0.00606   -0.00010
C2    1    0.452491    0.483186    0.616269    11.00000    0.04048    0.04084 =
         0.04889    0.01518    0.00507    0.00548
AFIX  43
H2    2    0.440892    0.480700    0.643573    11.00000   -1.20000
AFIX   0
C3    1    0.407674    0.416321    0.592073    11.00000    0.04017    0.03601 =
         0.06168    0.00857    0.00294   -0.00186
AFIX  43
H3    2    0.365673    0.368980    0.603126    11.00000   -1.20000
AFIX   0
C4    1    0.424762    0.418824    0.550694    11.00000    0.03604    0.03821 =
         0.05739   -0.00324    0.00283   -0.00388
AFIX  43
H4    2    0.393689    0.373285    0.534639    11.00000   -1.20000
AFIX   0
C5    1    0.486766    0.487764    0.533884    11.00000    0.03804    0.04140 =
         0.04454    0.00343   -0.00232   -0.00024
AFIX  43
H5    2    0.497181    0.488183    0.506498    11.00000   -1.20000
AFIX   0
C6    1    0.535688    0.558892    0.557451    11.00000    0.03112    0.03430 =
         0.04178    0.01053   -0.00277   -0.00061
C7    1    0.597944    0.632314    0.540463    11.00000    0.03255    0.03230 =
         0.04097    0.00002    0.00089   -0.00171
C8    1    0.641878    0.700827    0.564991    11.00000    0.03379    0.03462 =
         0.04813    0.00429   -0.00675   -0.00095
C9    1    0.623062    0.698755    0.607863    11.00000    0.03537    0.03903 =
         0.03871    0.00397   -0.00767    0.00079
C10   1    0.560142    0.627490    0.623718    11.00000    0.03863    0.05100 =
         0.03554   -0.00444   -0.00100    0.00481
AFIX  43
H10   2    0.546317    0.626694    0.650904    11.00000   -1.20000
AFIX   0
C11   1    0.668674    0.768834    0.632360    11.00000    0.04405    0.04739 =
         0.04672   -0.00447   -0.00060    0.00174
AFIX  43
H11   2    0.654912    0.768706    0.659553    11.00000   -1.20000
AFIX   0
C12   1    0.733031    0.836771    0.616006    11.00000    0.04427    0.04042 =
         0.06104   -0.01454   -0.00943    0.00330
AFIX  43
H12   2    0.763196    0.882169    0.632359    11.00000   -1.20000
AFIX   0
C13   1    0.754499    0.839170    0.574650    11.00000    0.04248    0.03771 =
         0.06536    0.00741   -0.01111   -0.00714
AFIX  43
H13   2    0.798812    0.885523    0.564025    11.00000   -1.20000
AFIX   0
C14   1    0.710559    0.774188    0.550851    11.00000    0.04170    0.04427 =
         0.04442    0.00346   -0.00272   -0.00784
AFIX  43
H14   2    0.725589    0.777064    0.523775    11.00000   -1.20000
AFIX   0
C15   1    0.612755    0.636754    0.497336    11.00000    0.03093    0.03238 =
         0.04089    0.00597   -0.00062   -0.00738
C16   1    0.569495    0.703429    0.470368    11.00000    0.03270    0.02782 =
         0.03954    0.00393   -0.00013   -0.00433
C17   1    0.604810    0.686790    0.430627    11.00000    0.02825    0.02411 =
         0.04381    0.00216    0.00281   -0.00012
C18   1    0.660220    0.593451    0.432581    11.00000    0.02634    0.02823 =
         0.04829    0.00495    0.00037   -0.00167
C19   1    0.672310    0.572299    0.473518    11.00000    0.03185    0.03498 =
         0.04043    0.00623    0.00055   -0.00344
C20   1    0.735594    0.495763    0.486701    11.00000    0.04130    0.03932 =
         0.04693    0.01082   -0.00428   -0.00182
AFIX  43
H20   2    0.744536    0.483665    0.513664    11.00000   -1.20000
AFIX   0
C21   1    0.783189    0.440146    0.458580    11.00000    0.03148    0.03236 =
         0.05968    0.00981   -0.00372    0.00259
AFIX  43
H21   2    0.831174    0.393538    0.466580    11.00000   -1.20000
AFIX   0
C22   1    0.761478    0.451724    0.418425    11.00000    0.03017    0.03195 =
         0.05788    0.00243    0.00160    0.00102
C23   1    0.690206    0.525189    0.404301    11.00000    0.02880    0.02682 =
         0.05347    0.00574    0.00655   -0.00033
C24   1    0.651078    0.519442    0.363067    11.00000    0.03589    0.02919 =
         0.04112    0.00464    0.00714   -0.00092
C25   1    0.702016    0.456228    0.336600    11.00000    0.04751    0.03550 =
         0.05224   -0.00114    0.00997    0.00120
C26   1    0.787347    0.395397    0.351227    11.00000    0.05019    0.03317 =
         0.06051    0.00099    0.00980    0.00791
AFIX  43
H26   2    0.826999    0.359047    0.333457    11.00000   -1.20000
AFIX   0
C27   1    0.810047    0.390928    0.390730    11.00000    0.03682    0.02811 =
         0.06507    0.00221    0.00341    0.00537
AFIX  43
H27   2    0.859229    0.346298    0.399772    11.00000   -1.20000
AFIX   0
C28   1    0.664034    0.450611    0.298326    11.00000    0.07004    0.05547 =
         0.04506   -0.00352    0.00882    0.01373
AFIX  43
H28   2    0.698433    0.410245    0.280705    11.00000   -1.20000
AFIX   0
C29   1    0.576656    0.502724    0.285084    11.00000    0.07979    0.06087 =
         0.03692   -0.00256    0.00088    0.01523
AFIX  43
H29   2    0.554414    0.499670    0.258672    11.00000   -1.20000
AFIX   0
C30   1    0.522716    0.559529    0.311692    11.00000    0.07001    0.04306 =
         0.04026    0.00669   -0.00289    0.00929
AFIX  43
H30   2    0.461233    0.592537    0.303441    11.00000   -1.20000
AFIX   0
C31   1    0.558590    0.567954    0.350156    11.00000    0.03826    0.03178 =
         0.03959    0.00644    0.00167    0.00040
AFIX  43
H31   2    0.521027    0.606267    0.367768    11.00000   -1.20000
AFIX   0
C32   1    0.496988    0.777003    0.479975    11.00000    0.03626    0.03287 =
         0.04797   -0.00134   -0.00100   -0.00084
AFIX  43
H32   2    0.471445    0.785150    0.505790    11.00000   -1.20000
AFIX   0
C33   1    0.465646    0.835908    0.449921    11.00000    0.03742    0.03130 =
         0.04492   -0.00777   -0.00148   -0.00123
AFIX  43
H33   2    0.411841    0.880359    0.454625    11.00000   -1.20000
AFIX   0
C34   1    0.514434    0.829547    0.411935    11.00000    0.03228    0.02760 =
         0.04258   -0.00461   -0.00509   -0.00168
C35   1    0.486013    0.899529    0.383321    11.00000    0.03087    0.03601 =
         0.04970   -0.00016   -0.00550    0.00666
AFIX  43
H35   2    0.436255    0.945816    0.390154    11.00000   -1.20000
AFIX   0
C36   1    0.530508    0.898895    0.346772    11.00000    0.04038    0.03089 =
         0.05179    0.00809   -0.00612    0.00221
AFIX  43
H36   2    0.506987    0.942427    0.328207    11.00000   -1.20000
AFIX   0
C37   1    0.613190    0.833069    0.335552    11.00000    0.03359    0.03365 =
         0.04368    0.00112    0.00004   -0.00155
C38   1    0.647566    0.765690    0.364529    11.00000    0.03654    0.02410 =
         0.04400    0.00277   -0.00004   -0.00445
C39   1    0.590447    0.757467    0.401913    11.00000    0.03041    0.02384 =
         0.03676   -0.00476   -0.00303   -0.00252
C40   1    0.742524    0.714476    0.355504    11.00000    0.02931    0.02870 =
         0.04927    0.00895    0.00106   -0.00132
AFIX  43
H40   2    0.771017    0.674001    0.374417    11.00000   -1.20000
AFIX   0
C41   1    0.793895    0.722794    0.319600    11.00000    0.03528    0.04340 =
         0.05863    0.00428    0.00860    0.00170
AFIX  43
H41   2    0.856753    0.688171    0.314537    11.00000   -1.20000
AFIX   0
C42   1    0.752920    0.783204    0.290070    11.00000    0.04638    0.05297 =
         0.04397    0.01029    0.00337   -0.00072
AFIX  43
H42   2    0.785386    0.785841    0.265079    11.00000   -1.20000
AFIX   0
C43   1    0.665280    0.837272    0.298906    11.00000    0.04766    0.04189 =
         0.04216    0.00910   -0.00012   -0.00167
AFIX  43
H43   2    0.639217    0.878479    0.279823    11.00000   -1.20000
AFIX   0

C44   1    0.568635    0.027837    0.657885    11.00000    0.03724    0.03171 =
         0.03836    0.00013   -0.00166    0.00503
C45   1    0.660386    0.080164    0.670913    11.00000    0.03457    0.03580 =
         0.04295    0.00279    0.00259   -0.00002
AFIX  43
H45   2    0.702666    0.112041    0.652383    11.00000   -1.20000
AFIX   0
C46   1    0.687690    0.084479    0.710357    11.00000    0.04691    0.04621 =
         0.05604    0.00630   -0.01097   -0.00195
AFIX  43
H46   2    0.748506    0.118809    0.718263    11.00000   -1.20000
AFIX   0
C47   1    0.623246    0.036448    0.739675    11.00000    0.06456    0.06558 =
         0.04231   -0.00065   -0.00405   -0.00608
AFIX  43
H47   2    0.637260    0.044106    0.766652    11.00000   -1.20000
AFIX   0
C48   1    0.538610   -0.022321    0.726599    11.00000    0.05601    0.06224 =
         0.04243    0.01219   -0.00252   -0.00877
AFIX  43
H48   2    0.499975   -0.058189    0.744837    11.00000   -1.20000
AFIX   0
C49   1    0.512154   -0.026949    0.685720    11.00000    0.04766    0.03901 =
         0.04755    0.00295    0.00289    0.00032
C50   1    0.434096   -0.094202    0.672729    11.00000    0.04809    0.04005 =
         0.04776    0.01048    0.00917   -0.00957
AFIX  43
H50   2    0.395526   -0.128863    0.691407    11.00000   -1.20000
AFIX   0
C51   1    0.415800   -0.107934    0.634038    11.00000    0.03711    0.03349 =
         0.05450    0.00179    0.00471   -0.00541
AFIX  43
H51   2    0.368361   -0.155108    0.626218    11.00000   -1.20000
AFIX   0
C52   1    0.468112   -0.051066    0.603897    11.00000    0.02937    0.02767 =
         0.05272   -0.00332    0.00267    0.00483
C53   1    0.537027    0.025174    0.616190    11.00000    0.02973    0.02985 =
         0.04240   -0.00154    0.00061    0.00008
C54   1    0.568305    0.089193    0.586452    11.00000    0.02553    0.03302 =
         0.03767    0.00210    0.00049    0.00017
C55   1    0.555666    0.062836    0.545679    11.00000    0.03069    0.03067 =
         0.03595   -0.00201    0.00105   -0.00023
C56   1    0.494058   -0.015808    0.534764    11.00000    0.03717    0.03323 =
         0.04592   -0.00932    0.00118   -0.00343
AFIX  43
H56   2    0.485694   -0.031781    0.508148    11.00000   -1.20000
AFIX   0
C57   1    0.447632   -0.067305    0.563392    11.00000    0.03939    0.03573 =
         0.04901   -0.00865    0.00179   -0.00401
AFIX  43
H57   2    0.400450   -0.115220    0.556220    11.00000   -1.20000
AFIX   0
C58   1    0.613186    0.125201    0.520282    11.00000    0.03116    0.03333 =
         0.03491    0.00019   -0.00010    0.00573
C59   1    0.658293    0.196463    0.545202    11.00000    0.03020    0.03389 =
         0.03255   -0.00016   -0.00222    0.00534
C60   1    0.729845    0.267542    0.534638    11.00000    0.03662    0.03826 =
         0.03681    0.00606   -0.00061   -0.00098
AFIX  43
H60   2    0.755205    0.272254    0.508643    11.00000   -1.20000
AFIX   0
C61   1    0.762350    0.329760    0.562352    11.00000    0.03187    0.03491 =
         0.04959    0.00448    0.00103   -0.00552
AFIX  43
H61   2    0.815270    0.373840    0.555984    11.00000   -1.20000
AFIX   0
C62   1    0.715932    0.328264    0.601387    11.00000    0.02731    0.02839 =
         0.04851    0.00301   -0.00188    0.00069
C63   1    0.637316    0.258085    0.612529    11.00000    0.02889    0.03063 =
         0.03820   -0.00369   -0.00392    0.00046
C64   1    0.622582    0.182196    0.585319    11.00000    0.02485    0.02958 =
         0.04060    0.00297   -0.00052    0.00400
C65   1    0.577979    0.272509    0.649499    11.00000    0.02893    0.03109 =
         0.04026    0.00352   -0.00354    0.00145
C66   1    0.612829    0.341572    0.675471    11.00000    0.03835    0.03108 =
         0.03419   -0.00012   -0.00488    0.00523
C67   1    0.698791    0.403723    0.665350    11.00000    0.03285    0.03785 =
         0.05336   -0.00487   -0.00621   -0.00436
AFIX  43
H67   2    0.723969    0.447144    0.683676    11.00000   -1.20000
AFIX   0
C68   1    0.743527    0.398734    0.628563    11.00000    0.03442    0.02705 =
         0.05783    0.00220   -0.00629   -0.00271
AFIX  43
H68   2    0.794351    0.443544    0.620997    11.00000   -1.20000
AFIX   0
C69   1    0.557893    0.353006    0.712454    11.00000    0.04471    0.03952 =
         0.04237   -0.01108   -0.00686    0.00557
AFIX  43
H69   2    0.583482    0.396422    0.730707    11.00000   -1.20000
AFIX   0
C70   1    0.466502    0.299842    0.721437    11.00000    0.04936    0.04964 =
         0.04573   -0.01117    0.00055    0.00963
AFIX  43
H70   2    0.432328    0.306172    0.746004    11.00000   -1.20000
AFIX   0
C71   1    0.480348    0.224292    0.658541    11.00000    0.03286    0.03773 =
         0.04235   -0.00354   -0.00340    0.00351
AFIX  43
H71   2    0.451987    0.182574    0.640103    11.00000   -1.20000
AFIX   0
C72   1    0.426159    0.237439    0.693896    11.00000    0.03762    0.04239 =
         0.04713   -0.00165    0.00204    0.00013
AFIX  43
H72   2    0.362363    0.204347    0.699281    11.00000   -1.20000
AFIX   0
C73   1    0.510754    0.264519    0.469216    11.00000    0.04239    0.03413 =
         0.04709   -0.00243   -0.00498    0.00606
AFIX  43
H73   2    0.496619    0.266126    0.496374    11.00000   -1.20000
AFIX   0
C74   1    0.466848    0.330740    0.444297    11.00000    0.04006    0.03292 =
         0.06853   -0.00072   -0.01011    0.00937
AFIX  43
H74   2    0.421605    0.376299    0.455035    11.00000   -1.20000
AFIX   0
C75   1    0.487610    0.331896    0.403941    11.00000    0.04192    0.04064 =
         0.06774    0.01688   -0.00657    0.00272
AFIX  43
H75   2    0.458418    0.378873    0.388185    11.00000   -1.20000
AFIX   0
C76   1    0.550655    0.264488    0.387186    11.00000    0.04378    0.05211 =
         0.04708    0.01367   -0.00534   -0.00928
AFIX  43
H76   2    0.563356    0.265460    0.359929    11.00000   -1.20000
AFIX   0
C77   1    0.597579    0.192371    0.410735    11.00000    0.03055    0.03960 =
         0.04655    0.00426    0.00179   -0.00896
C78   1    0.578836    0.192842    0.452513    11.00000    0.03056    0.03218 =
         0.04322    0.00113   -0.00171    0.00269
C79   1    0.625361    0.121358    0.476731    11.00000    0.03196    0.03242 =
         0.03439    0.00051   -0.00105   -0.00233
C80   1    0.685755    0.050132    0.458631    11.00000    0.02689    0.03160 =
         0.03857   -0.00093    0.00028   -0.00163
C81   1    0.703817    0.050108    0.417036    11.00000    0.03288    0.03524 =
         0.05121   -0.00581    0.00259   -0.00385
C82   1    0.659069    0.121077    0.393969    11.00000    0.03483    0.04914 =
         0.04247   -0.00080    0.00243   -0.00185
AFIX  43
H82   2    0.670650    0.120729    0.366643    11.00000   -1.20000
AFIX   0
C83   1    0.736731   -0.022066    0.481354    11.00000    0.03420    0.03569 =
         0.04545    0.00300    0.00061    0.00499
AFIX  43
H83   2    0.727383   -0.023345    0.508787    11.00000   -1.20000
AFIX   0
C84   1    0.798797   -0.089054    0.463487    11.00000    0.03743    0.03496 =
         0.06183    0.00030    0.00810    0.00601
AFIX  43
H84   2    0.831721   -0.134873    0.478898    11.00000   -1.20000
AFIX   0
C85   1    0.813380   -0.089490    0.422262    11.00000    0.03714    0.03355 =
         0.06817   -0.01090    0.01333   -0.00023
AFIX  43
H85   2    0.853917   -0.136824    0.410508    11.00000   -1.20000
AFIX   0
C86   1    0.769666   -0.022489    0.399361    11.00000    0.04411    0.04278 =
         0.04287   -0.00645    0.00694   -0.00292
AFIX  43
H86   2    0.781823   -0.022845    0.372069    11.00000   -1.20000
AFIX   0
HKLF 4


REM  dlh-9_a.res in Pna2(1)
REM wR2 = 0.1828, GooF = S = 0.975, Restrained GooF = 0.975 for all data
REM R1 = 0.0645 for 6031 Fo > 4sig(Fo) and 0.0925 for all 8625 data
REM 775 parameters refined using 1 restraints

END

WGHT      0.0846      0.0000

REM Highest difference peak  0.391,  deepest hole -0.322,  1-sigma level  0.057
Q1    1   0.7643  1.0747  0.2764  11.00000  0.05    0.39
Q2    1   0.9017  0.2411  0.2615  11.00000  0.05    0.37
Q3    1   0.5132 -0.0874  0.7395  11.00000  0.05    0.25
Q4    1   0.8988  0.8912  0.6392  11.00000  0.05    0.24
Q5    1   0.4866  0.1559  0.5211  11.00000  0.05    0.21
;
_shelx_res_checksum                2167
_shelx_hkl_file
;
   0   0  -2 3062.13   23.81
   0   0  -3    0.15    1.04
   0   0  -3   -0.26    0.48
   0   0  -4 1913.24   17.07
   0   0  -5    0.88    0.89
   0   0  -6 1822.30   20.51
   0   0  -7    0.59    0.99
   0   0  -8  148.25    6.95
   0   0  -9    0.34    1.30
   0   0 -10  263.45   10.14
   0   0 -11    0.48    1.82
   0   0 -12 1205.75   23.59
   0   0 -13    0.93    1.47
   0   0 -14 2051.65   32.89
   0   0 -15    0.57    1.76
   0   0 -17   -0.24    3.39
   0   0 -18  352.48   19.41
   0   0 -19    1.01    2.51
   0   0 -20  194.28   15.63
   0   0 -21    0.47    3.50
   0   0 -22   57.98    9.58
   0   0 -23   -2.97    2.94
   0   0 -24    1.84    4.12
   0   0 -25    4.69    5.74
   0   0 -26   22.22    7.46
   0   0 -27   -6.08    5.29
   0   0 -28    2.42    4.56
   0   0 -29    5.61    3.11
   0   0 -30   10.11    4.65
   0   0 -31    4.37    4.31
   0   0 -32    1.98    2.90
   0   0 -33   -0.07    2.91
   0   0 -34   15.30    4.86
   0   0 -35    0.85    2.40
   0   0 -36   -3.17    2.65
   0   0 -37   -0.20    2.38
   0   0 -38    1.02    2.23
   0   0 -39   -0.25    1.88
   0   0  40    4.81    2.11
   0  -1   0   -0.43    0.63
   0  -1  -1  870.43   13.77
   0  -1  -2    0.25    0.99
   0  -1  -3  156.78    7.81
   0  -1  -4    2.34    1.78
   0  -1  -5 1197.12   25.24
   0  -1  -6    2.37    2.55
   0  -1  -7 3212.53   49.76
   0  -1  -8    0.24    2.72
   0  -1  -9  429.51   19.91
   0  -1 -10    0.13    3.44
   0   1 -11   29.78    4.06
   0  -1 -11   29.14    6.52
   0   1 -12    1.00    1.56
   0   1 -13   69.00    6.47
   0   1 -14    2.32    2.14
   0   1 -15 2288.40   37.77
   0   1 -16   -1.23    1.99
   0  -1 -17   76.57    9.08
   0   1 -17   83.92    9.35
   0  -1 -18    0.08    2.71
   0   1 -18    0.95    2.79
   0   1 -19  248.15   17.07
   0  -1 -19  222.56   16.33
   0   1 -20    2.44    3.70
   0  -1 -20   -1.53    3.04
   0  -1 -21   21.84    5.66
   0   1 -21   22.97    5.95
   0   1 -22    2.28    3.78
   0  -1 -22   -1.01    3.70
   0   1 -23   20.99    6.57
   0  -1 -23   12.00    5.28
   0  -1 -24    2.58    2.86
   0   1 -24    2.88    3.99
   0   1 -25   20.43    6.64
   0  -1 -25   28.12    7.91
   0  -1 -26    4.42    2.70
   0   1 -26    0.64    3.24
   0  -1 -26    2.91    3.99
   0   1 -27   12.25    6.29
   0  -1 -27    7.50    3.71
   0  -1 -27   14.45    5.97
   0  -1 -28  -10.25    6.08
   0  -1 -28   -0.24    3.76
   0   1 -28   -5.97    6.11
   0  -1 -29   55.64    9.01
   0  -1 -30   -1.75    3.41
   0  -1 -31   21.68    6.02
   0   1 -31   22.12    5.71
   0  -1 -32   -1.95    3.39
   0   1 -32   -0.84    3.56
   0  -1 -33   -3.08    3.82
   0   1 -33   -2.36    4.31
   0   1 -34    0.89    2.58
   0  -1 -34    2.35    3.37
   0  -1 -35   10.22    4.46
   0   1 -35    7.65    3.87
   0  -1 -36    0.99    2.59
   0   1 -36   -3.38    3.29
   0   1 -37    5.65    3.28
   0  -1 -37    2.03    3.11
   0  -1 -38   -1.83    2.46
   0   1 -38    3.69    2.81
   0   1  39    9.81    3.31
   0  -1 -39    8.00    2.57
   0   1 -39    8.79    2.91
   0   1 -40   -0.37    2.30
   0   1  40    2.98    2.03
   0  -2   0   23.26    3.15
   0  -2  -1   -1.11    1.42
   0  -2  -2   46.51    4.85
   0  -2  -3   -0.55    1.58
   0  -2  -4    8.00    3.04
   0  -2  -5    3.92    3.29
   0  -2  -6  104.83    9.33
   0  -2  -7    0.67    2.74
   0  -2  -8    3.15    3.15
   0  -2  -9   -2.80    4.03
   0  -2 -10  141.17   13.11
   0  -2 -11   -1.29    3.65
   0  -2 -12   74.45   10.66
   0  -2 -13    0.56    3.89
   0  -2 -14   21.75    7.86
   0  -2 -15   -2.56    5.59
   0   2 -15   -0.60    1.64
   0   2 -15    3.72    2.84
   0   2 -16  559.96   20.95
   0   2 -16  614.50   23.52
   0  -2 -16  630.02   23.97
   0   2 -17   -2.68    3.00
   0   2 -17   -2.84    1.91
   0  -2 -17   -1.70    2.44
   0   2 -18   51.04    7.84
   0  -2 -18   51.74    7.92
   0  -2 -19   -4.06    3.29
   0   2 -19   -2.37    3.61
   0   2 -20   81.72   10.48
   0  -2 -20   91.05   11.03
   0   2 -21   -1.52    3.87
   0  -2 -21    1.90    3.60
   0  -2 -22    5.58    2.77
   0   2 -22    0.38    2.73
   0  -2 -23   -2.21    3.44
   0   2 -23   -5.47    5.09
   0  -2 -24    4.08    2.71
   0  -2 -24    8.18    3.71
   0   2 -24   11.60    5.55
   0   2 -25    5.72    3.81
   0  -2 -25    1.69    3.58
   0  -2 -25   -0.54    3.01
   0   2 -26    1.13    4.29
   0  -2 -26   12.23    4.22
   0  -2 -26   11.71    5.51
   0   2 -27    2.90    5.21
   0  -2 -27   -0.24    3.87
   0  -2 -28   77.84   13.53
   0  -2 -28   96.39   11.61
   0   2 -28   77.64   13.85
   0  -2 -29    3.91    3.60
   0  -2 -30   -0.51    2.66
   0  -2 -31    1.20    2.78
   0  -2 -32   18.97    5.48
   0  -2 -33    3.29    3.88
   0   2 -33   -0.04    3.17
   0   2 -34    6.50    2.75
   0  -2 -34    7.97    3.93
   0   2 -35   -1.89    2.40
   0  -2 -35    4.37    3.48
   0  -2 -36   24.40    5.55
   0   2 -36   16.45    4.50
   0   2 -37   -1.23    2.28
   0  -2 -37    2.05    3.04
   0   2 -38   -0.61    2.40
   0  -2 -38   -1.71    2.12
   0   2  38   -3.53    2.64
   0   2  39    5.00    2.17
   0   2 -39   -0.43    2.38
   0   2  40    5.24    2.35
   0   2 -40   10.16    2.79
   0  -3   0   -1.75    1.96
   0  -3  -1   68.33    6.54
   0  -3  -2    0.90    2.38
   0   3  -2   -0.09    0.41
   0  -3  -2    0.45    0.48
   0   3  -3  114.76    4.07
   0  -3  -3  119.05    4.20
   0  -3  -3  103.54    8.53
   0  -3  -4   -3.55    2.94
   0  -3  -5  204.17   13.45
   0  -3  -6    3.69    3.42
   0  -3  -7  154.02   13.19
   0  -3  -8   -1.61    3.47
   0  -3  -9  148.83   14.12
   0  -3 -10    3.26    3.42
   0  -3 -11  188.27   16.72
   0  -3 -12    0.63    3.51
   0   3 -13   84.14    7.92
   0  -3 -13   86.34   12.68
   0  -3 -13   95.30    8.45
   0  -3 -14   -0.16    1.86
   0  -3 -14   -1.65    3.68
   0   3 -14    0.02    1.74
   0  -3 -15   71.83    7.84
   0  -3 -15   70.08   12.06
   0   3 -15   66.70    7.81
   0  -3 -16   -0.68    1.97
   0   3 -16   -0.55    1.90
   0  -3 -16    2.52    3.83
   0   3 -17  155.12   12.56
   0   3 -17  157.27   12.78
   0  -3 -17  177.22   13.59
   0  -3 -17  177.05   19.90
   0   3 -18    0.51    2.38
   0  -3 -18   -1.69    3.00
   0  -3 -19   32.65    6.55
   0   3 -19   28.72    6.44
   0  -3 -20   -0.65    3.01
   0   3 -20    0.71    2.40
   0  -3 -21   35.55    7.65
   0   3 -21   28.28    6.58
   0   3 -22    0.22    3.38
   0  -3 -22    3.83    3.34
   0  -3 -23  257.51   20.94
   0   3 -23  264.50   21.14
   0  -3 -24   -5.25    4.28
   0  -3 -24   -1.25    3.84
   0   3 -24    0.23    3.84
   0  -3 -25   63.07   10.82
   0  -3 -25   63.72    9.02
   0   3 -25   46.98    9.86
   0   3 -26   -2.08    5.61
   0  -3 -26    4.11    3.34
   0  -3 -26   -0.08    3.75
   0   3 -27  235.82   22.97
   0  -3 -27  209.45   16.68
   0  -3 -27  207.38   21.11
   0  -3 -28    4.75    3.58
   0   3 -28   -7.80    7.12
   0  -3 -28   -2.74    6.25
   0  -3 -29   12.41    4.82
   0  -3 -30    4.76    3.91
   0  -3 -31   92.68   11.36
   0  -3 -32    0.04    3.11
   0  -3 -33   49.43    8.05
   0   3 -34    0.33    2.89
   0  -3 -34   -2.94    2.90
   0   3 -35    2.45    2.42
   0  -3 -35    3.38    3.27
   0   3  36   -1.23    2.28
   0   3 -36   -0.31    2.39
   0  -3 -36   -1.26    2.23
   0   3  37    4.26    2.87
   0  -3 -37    8.00    3.07
   0   3 -37    6.65    3.19
   0   3  38    1.96    2.07
   0   3 -38    2.17    2.19
   0   3 -39    0.72    1.65
   0   3  39    4.43    3.17
   0   3 -40    1.82    1.62
   0   3  40   -2.88    1.96
   0  -4   0  261.47   14.42
   0  -4  -1   -0.45    2.47
   0  -4   1    0.97    2.51
   0  -4  -2   86.19    8.78
   0   4  -3    0.07    0.60
   0  -4  -3   -0.69    3.19
   0  -4  -3    0.64    0.59
   0   4  -4  375.98    8.57
   0  -4  -4  370.99    8.49
   0  -4  -4  351.34   18.43
   0   4  -5    0.73    0.99
   0  -4  -5    1.12    1.06
   0  -4  -5   -2.55    3.43
   0  -4  -6   35.83    3.40
   0   4  -6   31.99    3.23
   0  -4  -6   30.31    6.13
   0  -4  -7   -1.82    3.65
   0   4  -7   -0.03    1.22
   0  -4  -7   -0.09    1.24
   0   4  -8  802.22   18.01
   0  -4  -8  766.72   32.05
   0  -4  -8  825.42   18.46
   0  -4  -9    3.34    4.12
   0  -4  -9   -0.77    1.42
   0   4  -9    0.89    1.71
   0  -4 -10    2.58    4.52
   0   4 -10    8.16    2.74
   0  -4 -10    7.31    2.42
   0  -4 -11   -1.13    1.51
   0  -4 -11    2.79    4.88
   0   4 -11    0.53    1.59
   0  -4 -12   32.76    8.22
   0  -4 -12   41.33    5.55
   0   4 -12   38.86    5.20
   0  -4 -13   -2.22    5.74
   0  -4 -13    2.70    2.35
   0   4 -13    1.71    2.21
   0  -4 -14  330.39   16.31
   0   4 -14  297.12   15.55
   0  -4 -14  324.18   25.54
   0  -4 -15    1.00    3.97
   0   4 -15   -0.95    2.82
   0  -4 -15    1.76    2.40
   0  -4 -16  302.57   17.14
   0  -4 -16  290.64   25.70
   0   4 -16  297.75   16.76
   0   4 -17    1.71    2.41
   0  -4 -17    2.83    3.08
   0  -4 -17    0.15    5.21
   0  -4 -18  215.87   23.76
   0  -4 -18  226.51   16.10
   0   4 -18  210.92   15.46
   0  -4 -19    0.30    3.84
   0  -4 -19    1.64    2.82
   0   4 -19   -1.18    3.68
   0  -4 -20   68.83   10.02
   0   4 -20   72.30   10.18
   0   4 -21    0.42    2.78
   0  -4 -21    0.31    3.73
   0  -4 -22  115.10   13.62
   0   4 -22  106.69   13.35
   0   4 -23   -3.27    4.08
   0  -4 -23    5.37    4.08
   0  -4 -23   -0.67    3.75
   0  -4 -24  550.15   31.68
   0  -4 -24  547.86   25.65
   0   4 -24  556.73   31.75
   0  -4 -25   -0.03    3.42
   0  -4 -25    0.02    3.88
   0   4 -25    2.12    4.63
   0  -4 -26   43.19    9.81
   0  -4 -26   36.79    6.84
   0   4 -26   61.85   12.42
   0   4 -27    4.65    4.28
   0  -4 -27   10.12    4.51
   0  -4 -27    1.08    4.29
   0  -4 -28  191.54   15.87
   0  -4 -29    1.67    2.94
   0  -4 -30    6.23    3.82
   0  -4 -31   -4.98    3.42
   0  -4 -32    5.77    3.35
   0  -4 -33   -2.66    3.13
   0   4  34    5.67    4.04
   0  -4 -34    4.47    3.66
   0  -4 -35   -2.22    2.79
   0   4  35    1.95    2.47
   0   4 -35    0.07    2.20
   0   4  36   13.62    4.42
   0   4 -36    9.27    4.31
   0  -4 -36   17.40    4.26
   0   4  37   -0.52    2.03
   0   4 -37    4.25    2.89
   0   4  38    7.58    3.00
   0   4 -38   10.73    3.20
   0   4  39   -2.92    2.04
   0   4 -39   -2.74    1.97
   0   4  40   28.47    4.09
   0  -5   0   -2.12    3.52
   0  -5   1   63.35    8.22
   0  -5  -1   64.21    8.63
   0  -5  -2   -0.36    3.12
   0  -5   2   -2.01    3.47
   0  -5  -3  311.61   18.71
   0  -5  -4   -3.13    3.90
   0  -5  -5 1221.81   17.26
   0   5  -5 1216.47   17.28
   0  -5  -6   -0.22    0.98
   0   5  -6   -0.42    1.35
   0   5  -7   27.02    3.19
   0  -5  -7   25.87    3.29
   0  -5  -7   20.96    5.47
   0  -5  -8   -2.40    4.25
   0  -5  -8   -1.04    1.28
   0   5  -9  368.71   13.42
   0  -5  -9  378.27   13.64
   0  -5  -9  355.03   23.72
   0  -5 -10    0.32    1.78
   0   5 -10    1.79    2.06
   0  -5 -10    0.03    4.17
   0  -5 -11  627.88   19.76
   0  -5 -11  644.70   34.45
   0   5 -11  610.07   19.42
   0   5 -12   -0.80    1.86
   0  -5 -12    0.16    1.63
   0  -5 -12    5.06    5.01
   0  -5 -13   34.68    5.53
   0  -5 -13   28.43    8.89
   0   5 -13   26.28    4.98
   0  -5 -14    2.35    1.70
   0   5 -14   -1.17    2.10
   0  -5 -14    1.43    4.95
   0  -5 -15   20.48    4.82
   0  -5 -15   24.50    8.88
   0   5 -15   17.22    4.28
   0  -5 -16    1.51    2.08
   0  -5 -16    2.83    4.25
   0   5 -16    0.31    1.90
   0   5 -17   29.17    5.74
   0  -5 -17   40.20   11.03
   0  -5 -17   22.55    5.33
   0  -5 -18    3.21    5.81
   0  -5 -18   -2.30    2.70
   0   5 -18    2.08    2.83
   0  -5 -19   51.49   12.55
   0  -5 -19   46.10    7.90
   0   5 -19   41.73    7.57
   0   5 -20   -0.66    2.80
   0  -5 -20  -10.98    4.47
   0   5 -21   33.66    7.65
   0  -5 -21   36.27    7.61
   0  -5 -22   -0.91    4.38
   0  -5 -22   -3.33    3.18
   0   5 -22    1.22    4.28
   0  -5 -23   27.81    7.51
   0  -5 -23   29.27    6.27
   0   5 -23   22.00    5.89
   0  -5 -24   14.41    7.20
   0   5 -24   10.59    5.11
   0  -5 -24    2.88    4.82
   0   5 -25 1739.72   58.52
   0  -5 -25 1634.16   56.88
   0  -5 -25 1736.68   46.93
   0  -5 -26   -1.83    3.92
   0   5 -26   16.24    7.21
   0  -5 -26   10.66    8.35
   0  -5 -27   63.41    9.17
   0  -5 -28    0.46    3.76
   0  -5 -29   34.95    6.76
   0  -5 -30    7.67    4.51
   0  -5 -31   26.09    6.38
   0   5  31   19.91    5.51
   0  -5 -32   -1.50    3.24
   0   5  32   -1.85    2.67
   0   5  33    0.80    2.98
   0  -5 -33    4.74    3.29
   0   5  34    0.97    2.46
   0   5  35   18.94    4.90
   0   5 -36    0.85    2.80
   0   5  36    0.01    2.53
   0   5  37    8.43    3.22
   0   5 -37    3.49    2.23
   0   5 -38    3.37    2.41
   0   5  38    0.72    2.12
   0   5  39   24.54    4.01
   0   5 -39   36.61    4.85
   0  -6   0  735.22   30.56
   0  -6  -1    0.23    3.92
   0  -6   1    0.55    3.30
   0  -6   2  124.48   12.62
   0  -6  -2  126.33   13.56
   0  -6   3    1.26    3.45
   0  -6  -3   -0.11    3.59
   0  -6   4  124.65   13.02
   0  -6  -4  110.63   12.88
   0  -6  -5    2.17    3.82
   0  -6  -6  113.48   13.67
   0  -6  -7    1.25    3.56
   0  -6  -8   46.60   10.33
   0  -6  -9    6.43    6.63
   0  -6 -10 1132.84   25.31
   0  -6 -10 1114.74   47.43
   0   6 -10 1182.38   26.20
   0  -6 -11    0.14    1.59
   0  -6 -11    0.07    4.09
   0   6 -11   -2.64    1.49
   0  -6 -12   12.53    3.73
   0  -6 -12   13.88    8.80
   0   6 -12    6.48    2.67
   0   6 -13    0.31    1.87
   0  -6 -13    1.64    2.22
   0  -6 -14   71.20    8.11
   0   6 -14   67.80    7.83
   0  -6 -14   70.76   13.67
   0  -6 -15   -1.67    2.82
   0  -6 -15   -3.07    6.72
   0   6 -15    1.42    1.98
   0   6 -16   42.47    7.35
   0  -6 -16   23.80    5.19
   0  -6 -16   41.78   11.45
   0   6 -17    2.02    2.74
   0  -6 -17   -0.96    4.32
   0  -6 -17    2.64    1.99
   0  -6 -18  155.17   13.94
   0   6 -18  159.07   14.17
   0  -6 -18  149.60   21.50
   0  -6 -19    1.25    2.43
   0   6 -19   -2.26    2.99
   0  -6 -19   -2.64    4.44
   0  -6 -20   27.40   10.35
   0  -6 -21   -0.89    2.96
   0  -6 -21   -2.69    5.80
   0  -6 -22   42.33    7.38
   0  -6 -23    3.05    3.81
   0  -6 -24  370.39   21.32
   0  -6 -25   -1.63    3.63
   0   6  25    5.38    4.09
   0  -6 -26  333.71   20.48
   0   6  26  287.68   20.52
   0   6  27   -0.96    3.66
   0  -6 -27   -2.04    3.25
   0  -6 -28  103.60   11.33
   0   6  28  102.76   12.38
   0  -6 -29    6.11    2.67
   0   6  29   -1.42    4.04
   0  -6 -30    8.88    2.37
   0   6  30    9.98    4.81
   0   6  31    0.77    3.09
   0   6  32    3.38    3.05
   0   6  33   -3.20    3.10
   0   6  34   12.10    4.03
   0   6  35    0.31    2.12
   0   6 -36   10.12    3.40
   0   6  36    6.44    2.83
   0   6 -37    2.82    2.02
   0   6  37   -1.75    2.28
   0   6  38    2.84    2.21
   0   6 -38   -0.74    1.81
   0   6  39   -0.20    1.47
   0  -7   0    0.49    3.90
   0  -7   1    8.29    4.36
   0  -7  -1    7.57    4.13
   0  -7   2    2.43    3.50
   0  -7  -2   -3.40    4.85
   0  -7  -3  149.01   15.68
   0  -7   3  150.50   15.55
   0  -7   4    7.89    4.04
   0  -7  -4   -1.64    4.84
   0  -7  -5   44.21    9.80
   0  -7   5   57.98   10.13
   0  -7   6    0.16    3.82
   0  -7  -6    1.62    4.00
   0  -7  -7  109.85   15.08
   0  -7  -8   -2.05    3.93
   0  -7  -9  692.81   38.99
   0  -7 -10   -1.84    5.27
   0  -7 -11   60.04   12.58
   0  -7 -12    4.77    5.48
   0  -7 -13   20.02    7.60
   0  -7 -14   -2.69    4.16
   0  -7 -15  129.86   19.14
   0  -7 -16   -4.52    6.60
   0  -7 -17   -3.46    7.17
   0   7  18   -1.17    2.37
   0  -7 -18   -4.99    7.88
   0   7  19   10.08    3.63
   0  -7 -19   15.34    5.09
   0  -7 -19   13.61    7.39
   0  -7 -20   -5.07    6.81
   0  -7 -20    0.95    3.33
   0   7  20    1.34    2.43
   0   7  21    5.72    3.73
   0  -7 -21    0.24    3.25
   0  -7 -21    6.00    7.21
   0  -7 -22    1.50    3.09
   0  -7 -22   -3.30    6.91
   0   7  22    2.58    4.38
   0   7  23  256.94   18.50
   0   7  24    0.98    2.68
   0   7  25   52.51    9.29
   0   7  26    0.29    2.99
   0   7  27   27.56    6.60
   0   7  28    1.62    2.77
   0   7  29   -2.10    3.59
   0   7  30    1.96    3.09
   0   7  31   13.12    4.85
   0   7  32    1.02    2.58
   0   7  33    6.45    2.96
   0   7  34   -1.07    3.18
   0   7  35    9.77    3.77
   0   7  36    0.19    2.01
   0   7 -37    9.21    2.72
   0   7  37    7.97    2.85
   0   7 -38    1.28    1.69
   0   7  38   -4.33    1.98
   0  -8   0   62.03   11.25
   0  -8   1    0.93    3.95
   0  -8  -1   -5.74    6.11
   0  -8  -2   45.31    9.20
   0  -8   2   52.03   10.53
   0  -8  -3    2.05    3.56
   0  -8   3   -4.11    3.99
   0  -8   4   79.17   12.57
   0  -8  -4   79.29   13.19
   0  -8   5    1.31    4.71
   0  -8  -5    9.53    6.39
   0  -8  -6 1025.95   47.64
   0  -8   6 1100.81   46.56
   0  -8   7    1.43    3.71
   0  -8  -7   11.32    7.41
   0  -8  -8 2497.01   77.66
   0  -8   8 2458.46   71.64
   0  -8  -9    5.44    4.24
   0  -8   9    0.71    4.74
   0  -8 -10   62.15   13.83
   0  -8 -11    1.81    3.94
   0  -8 -12  135.22   19.92
   0  -8 -13    2.14    5.32
   0  -8 -14   35.04   11.98
   0   8  15   -2.24    2.40
   0  -8 -15    1.61    5.28
   0  -8 -16  103.89   19.43
   0   8  16   75.90    9.57
   0   8  17   -0.58    2.47
   0  -8 -17   -1.85    5.30
   0  -8 -18   35.86   13.35
   0   8  18   41.10    7.39
   0  -8 -19    0.12    6.58
   0   8  19    1.69    2.54
   0  -8 -20  258.53   31.97
   0   8  20  222.87   17.21
   0   8  21    4.35    4.06
   0  -8 -21   -1.08    7.24
   0  -8 -22  288.56   35.05
   0   8  22  259.35   18.97
   0   8  23   -1.33    3.10
   0   8  24  140.50   14.13
   0   8  25    1.65    3.04
   0   8  26   53.26    8.89
   0   8  27    3.13    3.62
   0   8  28   64.13    9.64
   0   8  29    1.10    2.55
   0   8  30   21.04    5.42
   0   8  31    1.36    2.78
   0   8  32    2.20    3.53
   0   8  33   -1.65    2.09
   0   8  34    0.03    1.91
   0   8  35   -1.12    1.80
   0   8  36   15.28    3.50
   0   8 -36   10.55    2.79
   0   8 -37    1.38    1.81
   0   8  37    0.13    1.48
   0  -9   0   -0.37    4.84
   0  -9   1   40.71    9.98
   0  -9  -1   46.07   10.54
   0  -9  -2   -1.22    3.97
   0  -9   2   -0.45    4.35
   0  -9  -3   19.02    6.57
   0  -9   3   25.18    7.76
   0  -9   4   -0.04    4.64
   0  -9  -4    1.87    4.66
   0  -9   5  222.37   22.78
   0  -9  -5  167.77   20.92
   0  -9  -6   -3.97    4.10
   0  -9   6   -4.99    5.65
   0  -9  -7  237.67   25.39
   0  -9   7  245.69   23.91
   0  -9   8   -1.16    3.74
   0  -9  -8    0.45    5.05
   0  -9   9   36.54    9.47
   0  -9  -9   38.01   12.36
   0  -9  10    2.83    5.27
   0  -9 -10   -0.98    6.46
   0  -9 -11   30.70   11.66
   0  -9  11   35.10    9.58
   0  -9  12    3.81    5.41
   0  -9 -12   -1.87    7.02
   0   9  12    0.42    2.83
   0  -9 -13    4.24    5.85
   0  -9  13    8.74    6.46
   0   9  13    7.68    3.47
   0  -9 -14   -2.33    6.05
   0  -9  14   -0.80    6.83
   0   9  14   -0.78    2.73
   0   9  15   11.79    4.39
   0  -9 -15   12.07    7.45
   0   9  16    2.56    3.05
   0  -9 -16    5.11    9.68
   0  -9 -17    6.61    7.72
   0   9  17   10.72    3.34
   0  -9 -18  -20.77   10.11
   0   9  18   -3.89    3.93
   0  -9 -19   45.38   15.47
   0   9  19   40.42    8.00
   0   9  20   -1.02    3.01
   0   9  21  514.71   26.42
   0   9  22    9.42    5.10
   0   9  23  628.83   29.24
   0   9  24    0.28    3.40
   0   9  25   27.21    6.04
   0   9  26    3.37    3.58
   0   9  27   86.97   10.92
   0   9  28   -0.71    2.99
   0   9  29   30.91    6.61
   0   9  30    1.90    2.83
   0   9  31    7.53    3.36
   0   9  32    1.56    2.15
   0   9  33   33.01    5.75
   0   9  34    1.46    2.18
   0   9  35   11.63    2.85
   0   9 -36    0.23    1.71
   0   9  36   -0.43    1.69
   0 -10   0   -3.18    5.12
   0 -10   1   -4.18    4.42
   0 -10  -1   13.94    5.39
   0 -10   2   10.58    5.04
   0 -10  -2   19.51    6.92
   0 -10   3   -4.40    8.31
   0 -10  -3   -5.70    6.92
   0 -10   4   36.03   11.35
   0 -10  -4   41.32   11.23
   0 -10   5   -3.87    6.15
   0 -10  -5   -0.96    6.44
   0 -10   6   35.47   10.87
   0 -10  -6   35.54   11.43
   0  10   6   37.78    6.42
   0 -10   7    1.55    3.74
   0 -10  -7   -0.55    2.33
   0  10   7    2.52    3.31
   0 -10  -7    4.98    7.62
   0  10  -7    8.60    4.98
   0 -10  -8   35.83   12.18
   0 -10   8   30.56    9.71
   0  10   8   43.62    6.86
   0  10  -8   47.73    8.43
   0 -10  -8   51.65    7.67
   0  10  -9   -4.69    3.75
   0 -10   9    2.71    5.78
   0 -10  -9   -3.31    3.06
   0  10   9    1.13    2.79
   0  10  -9   -7.69    4.98
   0 -10  -9   10.27    8.71
   0  10 -10   89.73   10.34
   0  10  10   73.29    9.40
   0 -10 -10   91.12   18.85
   0  10 -10   74.05    9.78
   0 -10 -10   71.61    8.52
   0 -10  10   57.54   13.36
   0 -10  11   -0.51    5.19
   0  10  11   -1.07    3.63
   0  10 -11   -9.69    4.52
   0 -10 -11   -0.37    2.46
   0 -10 -11    4.83    7.83
   0  10  12    2.62    3.08
   0 -10 -12    7.10    5.57
   0  10 -12    2.90    3.71
   0 -10  12    5.59    4.77
   0 -10 -12    3.15    2.57
   0 -10  13    2.07    5.78
   0  10  13    1.30    3.08
   0 -10 -13    2.57    5.23
   0  10  14   76.75   10.38
   0 -10 -14   81.79    9.59
   0 -10 -14   75.87   18.14
   0 -10  14   83.40   16.08
   0 -10 -15   -4.47    9.01
   0 -10 -15    1.38    3.58
   0 -10  15    7.47    5.30
   0  10  15   -1.92    3.29
   0 -10  16   13.41    8.26
   0  10  16   19.95    5.75
   0 -10 -17  -10.97    8.51
   0  10  17    0.32    2.99
   0  10  18    6.72    3.84
   0  10  19   -0.94    2.95
   0  10  20  174.23   15.39
   0  10  21   -0.32    3.12
   0  10  22   66.26    9.64
   0  10  23   -0.02    2.79
   0  10  24   15.40    5.10
   0  10  25   -2.34    3.10
   0  10  26   99.26   11.25
   0  10  27    5.81    3.25
   0  10  28    6.96    3.87
   0  10  29    0.12    2.23
   0  10  30   18.40    5.08
   0  10  31    0.39    2.21
   0  10  32   12.62    3.48
   0  10  33   -0.65    1.74
   0  10  34    8.86    2.48
   0  11   0   -2.99    4.20
   0 -11   0   -4.65    5.95
   0  11   1    6.43    3.22
   0 -11   1   11.58    6.98
   0  11  -1   10.47    4.78
   0 -11  -1   22.04    9.23
   0 -11  -1    8.04    3.67
   0 -11   2    0.30    4.99
   0 -11  -2   -1.82    2.50
   0  11  -2   -0.44    2.84
   0  11   2   -1.01    3.57
   0 -11  -2    6.86    7.99
   0  11   3    2.03    2.76
   0 -11   3    9.55    9.26
   0  11  -3    2.27    3.37
   0 -11  -3    0.66    2.40
   0 -11  -3   -2.12    4.76
   0  11   4   -4.27    3.80
   0 -11  -4    0.51    2.39
   0 -11  -4    7.25    7.15
   0  11  -4   -3.74    3.59
   0 -11   4   -0.51    7.27
   0 -11  -5   52.97   14.13
   0 -11   5   75.08   15.15
   0  11  -5   68.57    9.51
   0  11   5   60.02    8.71
   0 -11  -5   65.69    8.63
   0 -11   6   -1.83    5.56
   0  11   6    0.64    3.04
   0  11  -6    0.84    3.66
   0 -11  -6   -4.47    2.82
   0 -11  -6    2.26    5.63
   0  11   7  127.03   12.54
   0  11  -7  106.18   11.89
   0 -11  -7  156.00   24.36
   0 -11   7  113.41   18.28
   0  11  -8    7.51    3.96
   0 -11  -8    4.96    6.19
   0  11  -8   -0.29    2.92
   0 -11  -8    0.77    2.54
   0  11   8   -1.01    2.95
   0 -11   8   -4.95    6.55
   0  11  -9   42.88    7.22
   0  11  -9   60.52    9.62
   0 -11  -9   58.32    8.13
   0  11   9   53.49    8.53
   0 -11   9   53.47   13.39
   0  11 -10    4.23    3.57
   0 -11 -10   -2.65    5.21
   0 -11 -10    3.29    2.62
   0  11 -10    2.30    2.77
   0  11  10    1.37    3.23
   0 -11 -11    6.76    7.84
   0 -11  11    7.68    6.40
   0  11  11   12.16    5.29
   0  11 -11   11.76    4.86
   0 -11 -11    5.86    3.09
   0 -11  12   16.61    9.37
   0  11 -12    5.67    3.88
   0  11  12    2.37    2.93
   0 -11 -12   -0.77    2.71
   0 -11 -12    3.70    6.41
   0 -11 -13   15.45    4.55
   0  11  13   17.00    4.88
   0 -11  13   -2.20    9.13
   0 -11 -13   16.24   10.56
   0  11  14    1.35    3.72
   0 -11 -14   -3.69    2.60
   0 -11 -15   20.92    5.14
   0  11  15   19.94    5.75
   0  11  16    0.86    3.04
   0 -11 -16   -2.65    3.42
   0  11  17   20.81    5.51
   0 -11 -17    3.90    2.27
   0 -11 -18    0.73    2.27
   0  11  18   -2.49    3.24
   0 -11 -19   27.36    5.91
   0  11  19   17.05    5.60
   0 -11 -20   -0.18    2.39
   0  11  20    2.23    2.94
   0  11  21    4.37    3.22
   0 -11 -21   10.39    4.03
   0  11  22   -0.68    2.83
   0 -11 -22   -4.68    3.81
   0  11  23   36.82    7.19
   0  11  24    1.28    3.10
   0  11  25   17.57    4.91
   0  11  26    0.56    2.62
   0  11  27    4.09    2.43
   0  11  28   -1.77    2.15
   0  11  29   32.82    6.00
   0  11  30   -2.30    2.51
   0  11  31    1.98    1.75
   0  11  32   -0.27    1.80
   0  11  33    2.59    1.52
   0  12   0   98.39   11.68
   0 -12   0  108.58   20.42
   0  12  -1   -2.32    3.82
   0  12   1   -0.26    3.18
   0 -12   1  -11.80    9.37
   0  12   2    5.42    3.58
   0 -12   2   10.81    8.24
   0  12  -2   15.28    5.05
   0 -12  -2   20.45   11.46
   0  12  -3   -0.13    3.83
   0  12   3   -0.72    2.65
   0 -12  -3    4.30    3.15
   0 -12   3    4.57    8.78
   0 -12  -3   -0.84    7.66
   0 -12  -4   16.66    4.59
   0  12   4   18.85    5.94
   0  12  -4   14.80    4.84
   0 -12   4   31.05   12.48
   0 -12  -4   17.71   11.27
   0  12  -5    8.31    5.12
   0 -12   5   -3.64    8.66
   0  12   5   -1.73    3.04
   0 -12  -5   13.88   11.31
   0 -12  -5   -0.41    2.56
   0 -12   6   45.98   14.84
   0  12  -6   30.53    6.72
   0  12   6   53.45    8.84
   0 -12  -6   46.10   15.69
   0 -12  -6   41.96    6.83
   0  12  -7   -4.46    4.19
   0 -12  -7  -17.98   11.02
   0 -12  -7   -0.69    2.77
   0  12   7    3.95    3.99
   0 -12   7  -11.88    7.47
   0  12  -7   -2.51    2.86
   0  12  -8   44.32    7.78
   0  12  -8   62.11    9.33
   0 -12  -8   45.80    7.30
   0  12   8   43.08    8.09
   0  12  -9   -1.79    3.69
   0  12  -9   -3.88    3.51
   0 -12  -9    0.13    3.31
   0  12   9    3.15    4.31
   0 -12 -10   50.23    7.96
   0  12 -10   57.01    8.72
   0  12  10   52.99    8.64
   0  12 -11    2.71    2.84
   0 -12 -11    0.05    2.63
   0  12 -12   76.06    9.92
   0  12  12   61.11    9.46
   0 -12 -12   50.97    7.75
   0 -12 -13   -0.71    2.18
   0  12  13    0.62    3.08
   0  12  14    5.38    2.74
   0 -12 -14    4.52    3.20
   0 -12 -15   -2.57    2.23
   0  12  15   -0.24    3.00
   0  12  16    3.65    3.06
   0 -12 -16    0.08    3.82
   0 -12 -17    3.75    3.05
   0  12  17   -0.61    2.61
   0  12  18   14.50    5.38
   0 -12 -18    5.92    2.98
   0 -12 -19   -2.85    3.35
   0  12  19   -2.59    3.38
   0 -12 -20    6.48    2.58
   0  12  20    8.31    4.91
   0  12  21   -1.43    3.18
   0  12  22   49.29    8.12
   0  12  23    1.38    3.01
   0  12  24    7.41    3.64
   0  12  25    0.03    2.59
   0  12  26   16.17    4.27
   0  12  27    0.33    2.10
   0  12  28    1.95    1.81
   0  12  29    1.90    2.45
   0  12  30    3.59    2.11
   0  12  31   -0.08    1.44
   0  13   0   -4.84    4.31
   0  13   1  132.92   13.62
   0  13  -1  137.23   13.96
   0  13  -2   -6.55    4.15
   0  13   2   -9.66    3.05
   0  13   3  603.11   28.35
   0  13  -3  605.98   28.92
   0  13  -4    6.26    4.20
   0  13   4   -2.45    4.02
   0  13   5   31.92    7.09
   0  13  -5   23.25    6.37
   0  13  -5   26.72    6.38
   0  13  -6    0.18    3.76
   0  13  -6   -1.83    3.15
   0  13   6    0.52    3.89
   0 -13  -6    0.88    2.82
   0  13  -7   95.19   11.35
   0  13  -7   97.49   11.29
   0  13   7   83.73   10.96
   0 -13  -7   91.22   10.39
   0  13  -8    7.73    4.66
   0 -13  -8    9.16    4.75
   0  13   8    2.92    3.01
   0  13   9   83.96   10.73
   0 -13  -9   86.72   10.19
   0  13  -9   95.63   11.63
   0  13  10    0.02    3.31
   0  13 -10    2.43    2.96
   0 -13 -10    0.43    2.94
   0  13  11   -2.49    3.70
   0  13 -11  -11.54    4.38
   0 -13 -11   -0.19    2.88
   0  13  12    8.40    4.46
   0 -13 -12    0.89    3.08
   0  13  13   12.55    4.99
   0 -13 -13   11.04    4.05
   0  13  14    1.09    2.80
   0 -13 -14    4.00    2.82
   0 -13 -15    1.11    2.66
   0  13  15    2.54    2.88
   0  13  16   -1.69    2.60
   0 -13 -16    0.27    2.70
   0  13  17   54.48    8.33
   0 -13 -17   52.67    6.80
   0  13  18    1.88    2.86
   0 -13 -18   -1.20    2.18
   0  13  19   18.59    5.21
   0  13  20    1.17    2.27
   0  13  21    6.66    3.62
   0  13  22    2.73    3.06
   0  13  23   49.19    7.26
   0  13  24    0.69    2.45
   0  13  25   18.38    4.22
   0  13  26    0.19    2.26
   0  13  27   -0.71    1.95
   0  13  28    3.68    2.19
   0  14   0   46.10    8.71
   0  14  -1    9.35    4.54
   0  14   1   -0.02    2.96
   0  14   2   27.49    6.57
   0  14  -2   39.60    7.67
   0  14   3    0.42    4.07
   0  14  -3    2.59    2.83
   0  14  -3   -2.96    4.06
   0  14   4  323.34   20.52
   0  14  -4  318.87   20.19
   0  14  -4  328.91   20.24
   0  14   5    2.33    3.49
   0  14  -5    1.03    3.25
   0  14  -5   -1.31    2.89
   0  14  -6   82.52   10.18
   0  14  -6   80.99   10.42
   0  14   6   75.35   10.29
   0  14  -7   -0.63    2.60
   0  14   7   -2.71    4.16
   0  14  -8   21.93    5.87
   0  14   8   18.28    5.04
   0  14  -9    1.86    2.86
   0  14   9   -1.86    3.32
   0  14 -10   32.17    6.20
   0  14  10   35.74    7.12
   0  14  11   -3.62    4.25
   0  14  12   39.89    7.42
   0  14  13   -3.88    3.25
   0  14  14    6.86    4.52
   0  14  15   -5.04    3.57
   0  14  16   23.28    5.92
   0  14  17   -4.50    3.76
   0  14  18   23.11    5.44
   0  14  19    2.63    2.57
   0  14  20    5.45    2.91
   0  14  21    1.32    2.96
   0  14  22   -0.17    2.13
   0  14  23   -4.69    3.08
   0  14  24   -0.26    1.85
   0  14  25   -0.63    1.70
   0  14  26    2.36    1.82
   0  15   0    7.83    4.54
   0  15   1  237.03   16.82
   0  15  -1  263.58   17.54
   0  15  -1  246.90   16.73
   0  15  -2    9.68    3.94
   0  15  -2    2.57    3.69
   0  15   2    4.06    4.50
   0  15   3  131.82   12.52
   0  15  -3  152.89   12.98
   0  15  -3  146.29   12.99
   0  15  -4    6.68    3.82
   0  15   4    2.69    3.87
   0  15  -4    0.91    2.74
   0  15  -5    2.48    2.90
   0  15   5   11.70    4.76
   0  15   6    0.22    2.93
   0  15  -6    2.52    2.69
   0  15   7    5.31    2.93
   0  15  -7   -3.90    3.20
   0  15  -8   -7.03    3.22
   0  15   8    1.70    2.94
   0  15   9   10.54    3.96
   0  15  10   -2.63    3.03
   0  15  11   16.62    4.21
   0  15  12    3.02    3.57
   0  15  13    5.85    3.08
   0  15  14    0.09    2.53
   0  15  15   12.26    3.91
   0  15  16   -1.86    1.94
   0  15  17   35.19    5.86
   0  15  18    0.42    2.58
   0  15  19   32.52    5.19
   0  15  20    1.38    2.05
   0  15  21    4.14    2.26
   0  15  22    3.11    2.03
   0  16   0   25.19    5.43
   0  16   0   25.22    5.09
   0  16  -1    0.11    2.94
   0  16   1   -0.16    3.33
   0  16   1    0.16    2.34
   0  16  -2   64.25    7.50
   0  16   2   63.97    7.88
   0  16   2   65.60    8.06
   0  16   3   -2.39    3.51
   0  16  -3    4.63    3.12
   0  16   3   -6.04    3.11
   0  16   4   83.08    8.85
   0  16  -4   83.56    8.46
   0  16  -5    1.35    2.27
   0  16   5   -0.97    2.66
   0  16  -5    1.49    2.32
   0  16   6   25.77    5.33
   0  16  -6   27.54    4.48
   0  16   7    0.24    2.27
   0  16   8    3.44    2.85
   0  16   9    0.98    2.11
   0  16  10   -0.07    2.13
   0  16  11   -1.45    2.40
   0  16  12   25.37    4.70
   0  16  13    3.31    2.29
   0  16  14   25.02    4.49
   0  16  15   -2.94    2.15
   0  16  16    4.93    2.47
   0  16  17    2.22    2.33
   0  16  18    3.17    1.52
   0  17   0    0.19    1.72
   0  17   1    9.35    4.03
   0  17  -1   -3.79    1.98
   0  17  -2    1.00    1.94
   0  17   2   31.11    4.47
   0  17  -3   29.11    3.92
   0  17   3   29.89    4.44
   0  17  -4    1.19    1.67
   0  17   4   -1.08    1.70
   0  17   5    0.92    1.83
   0  17   5   -2.46    1.97
   0  17   6    3.24    2.37
   0  17   6   -3.04    2.04
   0  17   7    6.59    2.52
   0  17   7   17.72    3.78
   0  17   8    1.63    1.62
   0  17   8    0.52    1.70
   0  17   9    3.07    1.86
   0  17   9    6.63    2.47
   0  17  10    6.79    2.48
   0  17  10    3.45    2.36
   0  17  11   11.46    2.89
   0  17  11    9.82    2.55
  -1   0   0    0.36    0.75
  -1   0   1   -0.21    0.52
  -1   0  -2    1.93    0.92
  -1   0   2   -0.26    0.46
  -1   0  -3   -1.39    1.15
  -1   0  -3    1.55    1.08
  -1   0  -3    0.49    0.93
  -1   0  -4    0.02    1.26
  -1   0  -4    1.28    1.28
  -1   0  -4    0.31    1.22
  -1   0  -5   -0.41    1.34
  -1   0  -5    0.01    1.25
  -1   0  -5   -0.28    1.45
  -1   0  -6   -0.18    1.72
  -1   0  -6    1.37    1.73
  -1   0  -6    0.99    1.46
  -1   0  -7   -0.49    1.56
  -1   0  -7    4.76    2.93
  -1   0  -7    1.83    1.72
  -1   0  -8    1.98    2.02
  -1   0  -8   -0.09    1.70
  -1   0  -9    1.72    2.34
  -1   0  -9    2.39    2.18
  -1   0 -10    1.41    2.27
  -1   0 -10    0.67    1.81
  -1   0 -11    0.22    1.86
  -1   0 -11    3.64    2.26
  -1   0 -12    0.62    1.61
  -1   0 -12    0.10    1.81
  -1   0 -13    0.82    1.85
  -1   0 -13    1.60    2.27
  -1   0 -14   -0.21    1.92
  -1   0 -14    0.30    2.39
  -1   0 -15   -1.02    3.25
  -1   0 -15   -2.86    3.02
  -1   0 -16    0.45    2.05
  -1   0 -16   -1.64    3.10
  -1   0 -17    3.20    3.12
  -1   0 -17    1.20    2.15
  -1   0 -18   -0.90    2.22
  -1   0 -18    2.92    2.90
  -1   0 -19    3.99    3.72
  -1   0 -20   -5.32    4.28
  -1   0 -21   -4.13    2.88
  -1   0 -22   -3.00    2.47
   1   0 -22    3.38    2.97
   1   0 -23    0.49    2.88
  -1   0 -23    1.13    2.89
   1   0 -24   -1.50    3.81
  -1   0 -24    1.24    3.04
  -1   0 -25   -0.26    3.17
   1   0 -25    1.55    3.00
   1   0 -26   -3.82    4.91
  -1   0 -26   -0.85    4.66
  -1   0 -27   -1.48    4.82
   1   0 -27    1.10    3.26
  -1   0 -28    5.48    4.53
   1   0 -28   -7.12    3.73
  -1   0 -28   -2.79    3.40
  -1   0 -29   -2.39    3.65
   1   0 -29    2.32    3.02
   1   0 -30   -1.03    3.53
  -1   0 -30   -0.07    2.97
   1   0 -31   -0.96    3.97
  -1   0 -31   -1.13    3.53
   1   0 -32   -2.27    3.85
  -1   0 -32    2.20    3.73
  -1   0 -33    5.53    3.65
   1   0 -33   -2.73    3.41
   1   0 -34    0.21    2.83
  -1   0 -34    3.67    3.08
   1   0 -35    1.27    2.82
  -1   0 -35    3.72    2.96
  -1   0 -36    0.81    2.36
   1   0 -36   -0.97    2.88
  -1   0 -37   -4.94    3.33
  -1   0 -38   -1.53    2.11
  -1   0  39   -2.46    1.87
  -1   0 -39    4.64    2.89
  -1   0 -40    0.51    2.04
   1   0  41   -1.61    1.54
   1  -1   0   57.44    2.69
  -1  -1  -1   46.05    3.55
   1  -1  -1   53.50    3.29
   1  -1  -2  282.13    8.84
  -1  -1  -2  269.98    9.14
  -1  -1  -3  216.54    7.41
  -1   1  -3  224.89    7.48
  -1  -1  -3  221.12    8.40
   1  -1  -3  219.44    9.06
  -1  -1  -3  226.73    9.18
  -1   1  -4  778.25   14.77
   1  -1  -4  808.86   19.15
  -1  -1  -4  832.26   15.24
  -1  -1  -4  798.26   18.81
  -1  -1  -4  780.40   16.71
  -1  -1  -5  117.00    6.96
  -1   1  -5  124.03    6.33
  -1  -1  -5  128.11    6.48
  -1  -1  -5  126.90    8.38
   1  -1  -5  131.92    8.57
  -1   1  -6  425.84   12.30
   1  -1  -6  440.65   16.99
  -1  -1  -6  429.70   13.58
  -1  -1  -6  431.29   16.37
  -1  -1  -6  434.97   12.43
  -1  -1  -7  969.90   26.28
  -1   1  -7  956.51   19.32
   1  -1  -7 1012.47   27.50
  -1  -1  -7  996.39   19.68
  -1  -1  -7  953.23   21.07
  -1  -1  -8   12.09    2.70
  -1  -1  -8    4.52    2.64
   1  -1  -8   13.37    4.01
  -1   1  -8    8.37    2.63
  -1  -1  -8    9.40    2.24
  -1  -1  -9  326.96   12.77
  -1  -1  -9  336.12   17.58
  -1  -1  -9  317.21   13.39
  -1   1  -9  338.61   12.93
  -1   1 -10  105.26    7.76
  -1  -1 -10  116.60    8.65
  -1  -1 -10  104.52   10.63
  -1  -1 -10  103.87    7.87
  -1   1 -11   54.95    6.00
  -1  -1 -11   55.20    6.07
   1   1 -11   62.14    4.32
  -1  -1 -11   52.92    8.12
  -1   1 -11   64.76    6.88
  -1  -1 -11   66.04    6.66
   1   1 -12  121.06    6.02
  -1   1 -12  124.77    9.67
  -1   1 -12  122.76    9.24
  -1  -1 -12  123.04   12.50
  -1  -1 -12  126.87    9.52
  -1  -1 -12  127.98    9.49
  -1  -1 -13   -0.55    1.71
   1   1 -13    1.02    1.09
  -1   1 -13    0.95    2.23
  -1  -1 -13    0.09    4.11
  -1  -1 -13    4.41    2.38
  -1   1 -13   -0.22    1.69
  -1   1 -14  151.84   11.22
   1   1 -14  176.21    7.48
  -1  -1 -14  173.45   11.58
  -1  -1 -14  184.51   12.34
  -1   1 -14  178.34   12.26
  -1   1 -15  275.57   15.68
  -1  -1 -15  308.52   16.54
  -1   1 -15  306.18   16.50
  -1  -1 -16  100.90   10.41
  -1   1 -16  130.94   11.11
  -1   1 -16  126.95   11.16
  -1   1 -17   50.53    7.06
  -1   1 -17   75.93    9.21
  -1  -1 -17   55.66    8.05
  -1   1 -18  100.71   10.94
  -1  -1 -18  100.63   11.05
  -1   1 -18   91.50   10.12
  -1  -1 -19   13.22    5.25
  -1   1 -19   20.43    5.81
  -1  -1 -20   60.52    9.47
  -1   1 -20   55.06    9.00
  -1   1 -21   24.13    7.11
  -1  -1 -21   23.41    6.36
  -1  -1 -22    1.23    2.82
   1  -1 -22    1.11    2.53
  -1   1 -22    0.05    4.06
   1   1 -22    4.23    4.01
   1  -1 -23    9.85    4.43
   1   1 -23   15.00    5.75
  -1   1 -23   15.44    5.10
  -1  -1 -23    5.51    2.98
   1   1 -24    6.29    4.26
  -1   1 -24    2.27    3.50
  -1  -1 -24    5.21    3.43
   1  -1 -24   12.35    5.52
  -1  -1 -25   14.35    4.61
   1   1 -25    1.81    3.40
   1  -1 -25   10.30    3.46
   1  -1 -25   20.39    6.38
  -1  -1 -25   12.16    4.76
  -1   1 -25    3.49    3.34
   1   1 -26   30.57    7.21
  -1  -1 -26   43.42   10.33
  -1   1 -26   34.77    9.57
  -1  -1 -26   43.18    7.76
   1  -1 -26   23.53    7.80
   1  -1 -26   40.09    7.72
  -1  -1 -27   11.79    6.65
   1  -1 -27    6.35    6.06
  -1  -1 -27   15.13    5.31
  -1   1 -27   18.78    8.27
   1   1 -27    8.98    5.90
   1  -1 -27    9.26    4.74
  -1   1 -28   37.84   10.39
   1  -1 -28   39.75   10.24
  -1  -1 -28   28.35    8.96
   1  -1 -28   47.96    8.68
   1   1 -28   31.73    9.06
  -1  -1 -28   41.96    8.47
  -1  -1 -29   43.73    8.53
   1  -1 -29   37.33    7.70
  -1  -1 -30    3.88    3.02
   1  -1 -30   14.49    4.67
   1  -1 -31   32.21    6.73
  -1   1 -31   28.75    7.08
   1   1 -31   41.75    8.03
  -1   1 -32   30.99    7.15
  -1  -1 -32   40.67    7.91
   1  -1 -32   33.82    6.68
   1   1 -32   34.58    6.83
  -1  -1 -33   13.55    4.77
   1  -1 -33   18.44    5.17
  -1   1 -33    2.60    2.58
   1   1 -33   19.92    5.93
  -1  -1 -34    5.00    3.55
  -1   1 -34    2.05    2.66
   1  -1 -34    4.38    3.29
   1   1 -34   -3.45    4.09
  -1   1 -35    1.24    2.40
   1   1 -35   -2.20    2.71
  -1  -1 -35    4.82    3.16
   1  -1 -35    6.57    3.88
  -1   1 -36    5.08    3.14
  -1  -1 -36    3.65    3.14
   1   1 -36    1.89    2.20
  -1  -1 -37    4.18    2.83
  -1   1 -37   -0.18    2.10
   1   1 -37    2.39    2.32
  -1  -1 -38    3.69    2.18
  -1   1  38   -1.05    2.20
  -1   1 -38    0.80    2.38
  -1   1  39    0.47    1.98
  -1   1 -39    0.22    1.78
  -1  -1 -39    3.02    1.75
  -1   1  40    1.88    1.91
  -1  -1 -40    0.49    2.10
   1   1  40    3.43    2.16
  -1   1 -40    4.97    2.42
   1   1  41    4.94    2.12
   1  -1  41    1.01    1.36
   1  -2   0  507.27   12.45
  -1  -2   0  503.32   14.72
  -1  -2  -1  230.67   10.27
   1  -2   1  236.84    8.40
   1  -2  -1  235.27    9.09
  -1  -2  -2   66.62    5.72
   1  -2  -2   70.37    5.48
   1  -2  -3 1373.53   25.87
  -1  -2  -3 1379.28   18.85
  -1   2  -3 1342.64   18.76
  -1  -2  -3 1389.94   27.00
   1  -2  -4 1135.82   25.78
  -1   2  -4 1095.63   17.99
  -1  -2  -4 1081.90   25.19
  -1  -2  -4 1119.47   18.19
  -1  -2  -5   85.62    5.45
  -1   2  -5   95.94    5.67
   1  -2  -5   98.64    8.37
  -1  -2  -5   87.89    8.17
   1  -2  -6  241.69   13.74
  -1  -2  -6  246.33   14.06
  -1   2  -6  263.86    9.83
  -1  -2  -6  254.79    9.88
  -1  -2  -7  136.32   11.22
  -1  -2  -7  127.45    7.33
  -1   2  -7  125.72    7.35
   1  -2  -7  122.93   10.43
  -1  -2  -8   77.71    6.12
  -1   2  -8   75.47    6.08
   1  -2  -8   66.66    8.06
  -1  -2  -8   79.85    9.27
  -1  -2  -9    6.72    4.01
  -1  -2  -9    6.39    2.28
  -1   2  -9    6.18    2.07
   1  -2  -9    3.77    3.31
  -1  -2 -10   29.98    6.62
  -1   2 -10   25.09    4.26
  -1  -2 -10   33.51    4.80
   1  -2 -10   36.19    6.93
   1  -2 -11    9.74    4.39
  -1  -2 -11    6.18    2.44
  -1   2 -11    6.62    2.39
  -1  -2 -11    3.20    3.33
  -1  -2 -12   46.63    8.53
  -1   2 -12   40.19    5.39
  -1  -2 -12   42.47    5.73
   1  -2 -12   41.70    8.60
  -1   2 -13    0.55    2.50
  -1  -2 -13    6.12    3.01
   1  -2 -13    5.26    3.82
  -1  -2 -13    3.74    4.40
  -1  -2 -14   16.81    4.07
  -1   2 -14   11.36    3.97
  -1  -2 -14   16.01    6.39
  -1   2 -14   14.20    4.15
  -1  -2 -15   32.18    5.84
  -1   2 -15   26.85    5.35
  -1  -2 -15   32.87    8.43
  -1   2 -15   27.62    5.22
  -1   2 -16   11.54    4.05
  -1  -2 -16    8.49    5.76
  -1  -2 -16    7.64    3.35
  -1   2 -16   11.52    4.08
  -1   2 -17  124.71   11.64
  -1   2 -17  119.02   11.24
  -1  -2 -17  113.63   11.32
  -1   2 -18  213.46   15.79
  -1   2 -18  232.14   15.96
  -1  -2 -18  208.37   15.94
  -1   2 -19  108.03   11.50
  -1   2 -19   95.75   11.29
  -1  -2 -19  112.41   12.26
  -1  -2 -20   10.11    4.82
  -1   2 -20    7.31    4.54
  -1  -2 -21   51.64    9.17
   1   2 -21   58.64    9.49
  -1   2 -21   57.81    9.63
   1  -2 -21   64.68    9.75
  -1   2 -22   85.75   11.81
   1   2 -22   92.96   11.64
  -1  -2 -22   89.10   12.18
   1  -2 -22   97.65   11.94
  -1   2 -23   37.56    8.05
   1  -2 -23   37.81    8.10
   1   2 -23   45.15    8.34
  -1  -2 -23   33.15    8.14
  -1   2 -24   26.68    7.26
  -1  -2 -24   24.40    5.84
   1   2 -24   24.10    7.06
   1  -2 -24   30.07    7.60
  -1  -2 -24   25.04    7.48
   1  -2 -25   70.96    9.29
  -1   2 -25   66.54   11.55
   1   2 -25   77.70   11.96
   1  -2 -25   80.33   12.38
  -1  -2 -25   63.12    9.38
  -1  -2 -25   46.61   10.14
  -1  -2 -26   96.43   14.65
  -1  -2 -26   97.40   11.92
   1  -2 -26   95.60   13.86
   1   2 -26   82.66   13.49
  -1   2 -26  103.37   14.96
   1  -2 -26   92.22   10.44
  -1  -2 -27  164.97   19.27
   1   2 -27  149.67   18.22
  -1  -2 -27  146.15   14.23
   1  -2 -27  161.69   18.51
   1  -2 -27  183.06   15.24
  -1   2 -27  132.68   17.95
  -1   2 -28    2.41    5.34
   1  -2 -28   13.99    5.93
   1   2 -28   -3.28    3.88
  -1  -2 -28    1.95    3.87
  -1  -2 -28    4.49    5.43
   1  -2 -28    2.77    3.96
   1  -2 -29    6.78    3.94
  -1  -2 -29    9.76    4.40
   1  -2 -30   14.69    4.90
  -1  -2 -30   25.61    6.41
   1  -2 -31    7.40    3.55
  -1  -2 -31    2.36    3.07
  -1  -2 -32    1.51    3.20
   1  -2 -32   -1.93    2.62
   1  -2 -33   10.38    4.38
  -1   2 -33    7.68    3.88
  -1  -2 -33   10.84    4.49
   1   2 -33   18.57    5.69
   1   2 -34    3.54    2.59
  -1   2 -34    3.79    3.16
  -1  -2 -34    0.20    2.77
  -1  -2 -35    0.70    2.24
   1   2 -35    4.28    2.85
  -1   2 -35    2.33    3.15
  -1   2 -36    1.98    2.82
   1   2 -36    0.16    2.14
  -1  -2 -36   -0.38    2.33
   1   2 -37    2.35    2.22
  -1  -2 -37    0.12    2.54
  -1   2 -37    8.27    3.97
  -1   2  37    2.05    2.35
   1   2 -38   -5.25    1.96
  -1   2 -38   -1.90    2.47
  -1  -2 -38    1.98    1.83
  -1   2 -39   -2.76    2.79
  -1  -2 -39    2.32    2.24
   1   2  39   -1.15    2.10
  -1   2  39    3.93    2.45
  -1   2 -40    1.89    1.62
   1   2  40   -0.61    1.65
  -1   2  40   -2.82    1.90
   1   2  41    3.61    1.84
   1  -3   0   47.56    5.13
  -1  -3   0   61.56    6.50
  -1  -3  -1 1557.43   31.56
   1  -3  -1 1514.93   28.65
   1  -3   1 1526.46   27.39
  -1  -3  -2 1374.83   30.30
   1  -3  -2 1371.78   28.35
  -1  -3  -3  184.78   11.74
   1  -3  -3  177.55   10.85
  -1  -3  -4 1200.31   30.44
   1  -3  -4 1162.45   29.25
  -1   3  -4 1143.70   18.91
  -1  -3  -4 1164.64   18.81
  -1   3  -5   95.87    5.95
  -1  -3  -5   97.27    9.30
   1  -3  -5   86.30    9.04
  -1  -3  -5  101.07    6.05
   1  -3  -6  234.07   14.98
  -1  -3  -6  230.31    9.55
  -1  -3  -6  208.76   14.03
  -1   3  -6  231.64    9.66
   1  -3  -7  201.82   14.55
  -1   3  -7  190.06    9.35
  -1  -3  -7  208.36   15.01
  -1  -3  -7  192.36    9.25
  -1  -3  -8   97.33   10.96
  -1   3  -8   97.41    7.03
  -1  -3  -8  100.89    7.18
   1  -3  -8   91.88   10.46
  -1  -3  -9   83.39   10.86
   1  -3  -9   79.96   10.31
  -1  -3  -9   82.61    6.87
  -1   3  -9   77.66    6.58
  -1  -3 -10  110.55   12.66
  -1   3 -10  118.91    9.67
   1  -3 -10  108.15   12.22
  -1  -3 -10   99.53    7.81
  -1  -3 -11   33.02    7.46
  -1  -3 -11   23.59    4.39
  -1   3 -11   25.33    4.35
   1  -3 -11   32.39    7.53
  -1  -3 -12    0.77    3.28
   1  -3 -12    5.45    5.60
  -1   3 -12    4.97    2.17
  -1  -3 -12    8.83    3.09
   1  -3 -13    5.77    4.06
  -1  -3 -13    9.56    3.24
  -1  -3 -13    8.20    5.43
  -1   3 -13   10.81    3.19
   1  -3 -14   49.47   10.14
  -1   3 -14   54.05    7.13
  -1  -3 -14   46.67    9.73
  -1  -3 -14   52.60    6.93
  -1   3 -15   21.38    4.61
  -1  -3 -15   16.47    4.57
   1  -3 -15   18.34    7.13
  -1  -3 -15   14.94    6.32
   1  -3 -16  152.95   18.38
  -1  -3 -16  177.54   13.68
  -1  -3 -16  154.20   18.00
  -1   3 -16  162.99   12.90
  -1  -3 -17  283.28   24.80
  -1   3 -17  299.72   18.34
  -1   3 -17  297.66   19.05
  -1  -3 -17  326.82   19.17
  -1  -3 -18  168.50   20.15
  -1  -3 -18  168.19   14.38
  -1   3 -18  179.51   14.82
  -1   3 -18  168.54   14.73
  -1   3 -19    1.35    2.85
  -1   3 -19    6.39    3.18
  -1  -3 -19    1.74    2.86
  -1  -3 -20   35.99    7.28
   1   3 -20   33.20    6.78
  -1   3 -20   35.16    7.56
   1  -3 -20   38.43    7.53
  -1   3 -21   51.38    8.88
  -1  -3 -21   53.24    9.19
   1   3 -21   34.49    7.01
   1  -3 -21   50.04    8.66
   1   3 -22    7.67    3.74
  -1  -3 -22    9.71    4.20
   1  -3 -22    4.76    3.89
  -1   3 -22    8.09    4.15
  -1  -3 -23   57.34   10.35
   1  -3 -23   39.50    8.18
  -1  -3 -23   50.90    8.27
  -1   3 -23   39.45    8.75
   1   3 -23   54.30    9.33
  -1  -3 -24   26.42    7.79
   1   3 -24    7.97    3.48
  -1  -3 -24   22.65    5.66
   1  -3 -24   19.72    6.35
  -1   3 -24   30.03    8.02
  -1  -3 -25   41.65    7.99
   1  -3 -25   32.13    8.63
  -1  -3 -25   29.56    8.64
   1  -3 -25   46.37    8.27
  -1   3 -25   33.47    9.29
   1   3 -25   37.58    9.00
   1   3 -26   34.99    8.32
  -1  -3 -26   43.85    8.20
  -1   3 -26   53.22   11.91
   1  -3 -26   52.27    8.51
   1  -3 -26   29.00    8.04
  -1  -3 -26   60.81   12.59
   1   3 -27   52.41   11.36
  -1  -3 -27   64.75   12.41
   1  -3 -27   81.81   13.44
  -1  -3 -27   74.54   10.51
   1  -3 -27   83.63   10.27
  -1  -3 -28  125.20   13.60
   1  -3 -28  120.98   16.63
   1  -3 -28  134.41   13.27
   1   3 -28  114.60   16.28
  -1   3 -28  119.13   18.41
  -1  -3 -28   98.72   15.75
  -1  -3 -29   70.18   10.46
   1  -3 -29   80.58   10.49
   1  -3 -30   18.28    5.57
  -1  -3 -30    7.33    3.27
   1  -3 -31   22.33    5.73
  -1  -3 -31   17.25    5.81
  -1  -3 -32    8.61    3.79
  -1  -3 -33   18.25    5.63
   1   3 -34   -0.44    2.79
  -1   3 -34    4.68    2.78
  -1  -3 -34    2.57    3.06
   1   3 -35    0.96    3.32
  -1  -3 -35    2.93    3.18
  -1   3 -35    2.22    2.61
  -1   3  35    7.34    3.40
   1   3 -36   18.13    4.73
  -1   3  36   18.14    4.94
  -1  -3 -36    9.92    3.82
  -1   3 -36   16.20    5.25
  -1  -3 -37    6.17    2.62
  -1   3  37    0.73    2.39
   1   3  37    4.96    2.35
   1   3 -37    9.17    3.72
  -1   3 -37    4.57    2.79
   1   3  38   -0.96    2.15
   1   3 -38    4.40    2.71
  -1   3  38    3.32    2.26
  -1   3 -38    4.19    2.70
  -1  -3 -38    2.99    2.77
   1   3 -39    6.07    2.76
  -1   3  39    4.34    2.49
  -1  -3 -39    1.91    1.46
   1   3  39    4.91    2.27
  -1   3 -39    4.37    2.77
  -1   3 -40    4.80    2.06
  -1   3  40    1.05    1.53
   1   3  40    1.70    1.86
   1  -4   0  233.88   12.99
  -1  -4   0  232.59   14.29
   1  -4  -1  490.31   19.30
   1  -4   1  444.98   17.87
  -1  -4  -1  469.56   20.22
  -1  -4   1  489.11   20.46
  -1  -4  -2 1274.09   33.55
   1  -4  -2 1215.28   31.10
   1  -4   2 1203.16   29.09
  -1  -4  -3  657.98   24.95
   1  -4  -3  647.82   23.49
  -1  -4  -4  132.03   11.82
   1  -4  -4  123.40   10.83
   1  -4  -5   80.68    9.39
  -1  -4  -5   79.76    9.61
   1  -4  -6  119.90   11.85
  -1  -4  -6  130.54   12.30
  -1   4  -6  112.79    6.98
  -1  -4  -6  122.85    7.16
   1  -4  -7   96.53   10.85
  -1  -4  -7   94.19   10.80
  -1  -4  -7   92.74    6.73
  -1   4  -7   90.46    6.69
  -1  -4  -8   71.12    6.14
  -1  -4  -8   65.73   10.09
  -1   4  -8   72.93    6.33
   1  -4  -8   91.09   11.53
   1  -4  -9   27.57    6.73
  -1  -4  -9   30.49    4.33
  -1  -4  -9   37.06    7.20
  -1   4  -9   29.99    4.43
  -1  -4 -10  171.56   16.45
   1  -4 -10  190.12   17.33
  -1  -4 -10  158.99   10.20
  -1   4 -10  153.80    9.95
  -1  -4 -11   14.38    5.62
  -1  -4 -11   11.12    3.25
  -1   4 -11    9.25    2.90
   1  -4 -11    9.50    5.21
  -1  -4 -12   31.87    8.14
   1  -4 -12   20.04    5.42
  -1  -4 -12   25.56    4.71
  -1   4 -12   27.75    4.95
  -1   4 -13   48.07    6.55
  -1  -4 -13   67.13   11.20
  -1  -4 -13   54.56    7.17
   1  -4 -13   69.20   12.24
   1  -4 -14    6.81    4.87
  -1  -4 -14    6.74    3.30
  -1   4 -14    5.85    3.15
  -1  -4 -14    7.26    5.02
  -1  -4 -15   30.54    5.75
  -1  -4 -15   17.03    7.26
  -1   4 -15   30.11    5.69
   1  -4 -15   38.95    9.75
   1  -4 -16   10.37    6.66
  -1  -4 -16   14.65    6.03
  -1  -4 -16    9.89    3.41
  -1   4 -16   13.44    4.46
  -1  -4 -17   70.33   13.54
   1  -4 -17   67.89   13.54
  -1  -4 -17   56.37    8.50
  -1   4 -17   52.65    7.85
   1   4 -18   47.02    7.55
  -1  -4 -18   51.10    8.21
   1  -4 -18   59.22    8.34
  -1   4 -18   37.72    7.05
  -1  -4 -18   57.63   12.70
  -1   4 -19   63.26    9.44
   1  -4 -19   74.50    9.68
   1   4 -19   69.96    9.20
  -1  -4 -19   44.34   10.79
  -1   4 -19   60.53    9.54
  -1  -4 -19   66.95    9.72
   1   4 -20    8.47    4.60
  -1  -4 -20    0.72    2.86
  -1  -4 -20    7.16    5.30
  -1   4 -20    3.00    3.34
   1  -4 -20    6.78    4.12
   1  -4 -21   20.27    6.05
  -1   4 -21   14.06    5.39
   1   4 -21   20.23    6.08
  -1  -4 -21   24.32    6.96
  -1  -4 -22    9.90    4.53
   1  -4 -22    0.75    3.89
   1   4 -22   12.23    4.39
  -1   4 -22    5.14    4.62
  -1  -4 -23   31.52    8.55
  -1   4 -23   35.83    9.05
  -1  -4 -23   39.34    7.55
   1   4 -23   28.21    7.64
   1  -4 -23   22.07    5.74
   1  -4 -24   -0.96    4.28
  -1  -4 -24    2.77    4.37
  -1   4 -24    3.85    4.19
  -1  -4 -24    1.11    2.82
   1   4 -24   -2.71    4.44
  -1  -4 -25   26.80    6.24
   1  -4 -25    5.97    4.29
  -1  -4 -25   10.98    5.82
  -1   4 -25   27.60    7.78
   1   4 -25   13.00    5.38
  -1   4 -26   26.62    7.66
  -1  -4 -26   29.82    6.95
   1   4 -26   30.38    8.54
   1  -4 -26   33.53    8.78
  -1  -4 -26   21.82    6.95
  -1   4 -27    3.32    6.88
  -1  -4 -27   11.60    6.43
   1  -4 -27   12.28    6.49
   1   4 -27    7.36    5.09
  -1  -4 -27   11.87    5.11
  -1  -4 -28    2.63    2.64
  -1  -4 -29   18.78    6.17
  -1  -4 -30   19.48    5.80
  -1  -4 -31   -1.96    2.91
  -1  -4 -32    7.43    4.60
  -1   4  32    3.15    3.15
  -1  -4 -33    5.43    3.65
  -1   4  33   -3.15    2.65
  -1   4  34    8.68    4.62
  -1  -4 -34    2.13    2.69
  -1   4  35    5.53    3.30
  -1  -4 -35    1.69    2.28
  -1   4 -35    5.93    3.40
   1   4  35    6.69    3.39
   1   4 -35    3.77    2.15
  -1  -4 -36   -0.96    2.78
  -1   4  36    2.48    3.44
   1   4  36   -1.40    2.70
  -1   4 -36    6.83    3.33
   1   4 -36    2.46    2.37
   1   4 -37    4.63    3.15
  -1   4  37   -2.77    2.48
  -1   4 -37    0.91    2.58
   1   4  37    2.64    2.44
   1   4 -38    4.46    2.16
  -1   4  38    1.59    2.12
   1   4  38    1.59    2.19
  -1   4 -38    1.06    1.94
  -1  -4 -39    2.25    1.73
   1   4  39   -0.54    1.94
   1   4 -39    4.39    2.72
  -1   4 -39   -1.31    1.99
  -1   4  39    1.68    1.58
  -1   4 -40   -1.49    1.83
   1   4  40    2.56    1.73
  -1  -5   0   80.37    9.77
   1  -5   0   86.09    9.22
   1  -5  -1   31.69    6.11
   1  -5   1   34.05    6.16
  -1  -5   1   32.24    6.74
  -1  -5  -1   28.48    6.22
   1  -5  -2   88.34    9.78
  -1  -5   2   99.41   10.77
   1  -5   2   91.98    9.38
  -1  -5  -2   83.66   10.12
   1  -5   3   49.62    7.19
   1  -5  -3   52.01    7.84
  -1  -5  -3   62.69    8.98
   1  -5  -4   28.69    6.09
  -1  -5  -4   39.69    7.56
   1  -5  -5   73.20    9.54
  -1  -5  -5   75.92    9.94
  -1  -5  -6   31.31    7.10
   1  -5  -6   38.62    8.00
   1  -5  -7   91.16   11.54
  -1  -5  -7   69.34   10.15
   1  -5  -8  230.15   18.56
  -1  -5  -8  261.69   20.30
  -1  -5  -8  260.52   11.76
  -1   5  -8  258.45   11.91
  -1  -5  -9  225.34   19.58
  -1  -5  -9  234.37   11.89
   1  -5  -9  256.47   20.46
  -1   5  -9  258.22   12.66
  -1   5 -10  158.57   10.44
   1  -5 -10  170.84   17.09
  -1  -5 -10  154.90   17.18
  -1  -5 -10  166.00   10.58
  -1   5 -11  123.25    9.74
   1  -5 -11  119.15   14.92
  -1  -5 -11  111.02    9.07
  -1  -5 -11  120.94   15.57
  -1  -5 -12   26.38    4.90
  -1   5 -12   25.84    5.22
   1  -5 -12   31.86    8.16
  -1  -5 -12   27.47    7.90
  -1  -5 -13   42.73    6.30
  -1  -5 -13   41.08   10.14
   1  -5 -13   40.37    9.81
  -1   5 -13   34.64    5.88
  -1   5 -14    5.87    3.22
   1  -5 -14    5.33    5.42
  -1  -5 -14    3.05    5.30
  -1  -5 -14    6.18    3.22
  -1  -5 -15   17.45    7.66
  -1   5 -15   10.54    3.45
   1  -5 -15   18.24    4.61
   1   5 -15   22.77    4.87
  -1  -5 -15   20.39    4.02
   1  -5 -15   22.42    8.26
  -1  -5 -16   58.64   13.04
   1   5 -16   52.18    6.93
  -1  -5 -16   50.30    7.88
   1  -5 -16   49.42    7.10
  -1   5 -16   58.07    8.15
   1  -5 -16   50.13   11.40
   1  -5 -17   59.27    8.00
   1   5 -17   48.66    7.29
  -1  -5 -17   47.86    7.77
  -1   5 -17   44.30    7.80
  -1  -5 -17   52.41   12.01
   1  -5 -17   46.86   12.01
   1   5 -18   63.24    8.62
  -1  -5 -18   40.26   10.79
  -1   5 -18   52.39    8.34
  -1  -5 -18   55.75    9.14
   1  -5 -18   62.35    8.97
   1  -5 -18   73.29   14.64
   1  -5 -19   24.56    8.46
   1   5 -19   31.00    6.45
   1  -5 -19   23.24    5.72
  -1  -5 -19   26.17    6.26
  -1  -5 -19   13.21    6.47
  -1   5 -19   17.56    4.72
   1  -5 -20   41.97    7.77
  -1  -5 -20   49.64    8.96
  -1  -5 -20   37.01   11.57
   1   5 -20   41.35    7.53
  -1   5 -20   40.23    8.16
  -1   5 -21  169.04   17.05
  -1  -5 -21  169.21   24.17
   1   5 -21  190.75   16.51
   1  -5 -21  208.66   17.35
  -1  -5 -21  180.32   17.33
  -1  -5 -22  108.43   11.59
  -1  -5 -22  104.54   13.85
   1   5 -22  128.25   14.01
   1  -5 -22  118.63   14.07
  -1   5 -22  113.05   14.22
   1   5 -23   18.56    6.61
  -1   5 -23    9.08    4.05
  -1  -5 -23   26.00    7.55
  -1  -5 -23   21.83    5.95
   1  -5 -23   19.13    5.97
  -1  -5 -24   67.71   11.36
  -1   5 -24   72.61   12.97
   1  -5 -24   93.13   13.08
   1   5 -24   94.17   13.39
  -1  -5 -24   90.12   10.89
   1  -5 -25   94.65   13.40
  -1  -5 -25   79.14   10.74
   1   5 -25   67.41   11.61
  -1   5 -25   66.53   12.04
  -1  -5 -25   65.89   12.26
   1   5 -26    8.21    5.45
   1  -5 -26    3.93    4.91
  -1  -5 -26    7.88    4.24
  -1  -5 -26    8.02    5.46
  -1   5 -26   15.31    8.66
  -1  -5 -27   61.91    9.43
  -1  -5 -28  124.72   13.17
  -1   5  28  110.49   12.75
  -1  -5 -29   14.70    5.49
  -1   5  29   15.95    5.49
  -1  -5 -30    9.50    4.20
  -1   5  30   11.89    4.72
  -1  -5 -31   -1.90    3.52
  -1   5  31   -1.91    3.90
  -1   5  32    3.11    3.54
  -1  -5 -32    6.83    3.30
   1   5  32   -0.82    3.02
  -1  -5 -33    0.65    2.29
   1   5  33   -0.83    3.75
  -1   5  33    7.00    3.93
  -1   5  34   14.12    4.39
   1   5  34   13.43    4.26
  -1  -5 -34   18.10    5.36
   1   5  35    2.62    2.53
  -1   5  35    8.03    3.78
  -1   5 -36    6.81    3.27
  -1   5  36    7.03    3.28
   1   5  36    0.27    2.22
   1   5 -36    6.36    2.80
   1   5 -37    0.25    1.97
  -1   5  37   -1.43    2.27
   1   5  37   -0.24    2.22
  -1   5 -37   -0.70    1.93
  -1   5  38   -1.37    2.25
   1   5 -38   -2.29    2.17
   1   5  38    1.25    1.77
  -1   5 -38    1.84    2.04
  -1   5  39    1.26    1.92
  -1   5 -39    2.67    1.69
   1   5  39    1.85    1.96
  -1  -5 -39    2.57    1.52
  -1  -6   0   28.08    6.73
   1  -6   0   26.94    6.23
   1  -6  -1    9.20    4.03
  -1  -6   1   15.11    5.28
   1  -6   1   16.95    4.82
  -1  -6  -1   18.15    6.23
  -1  -6  -2   45.29    8.29
   1  -6  -2   40.85    7.39
   1  -6   2   45.78    7.47
  -1  -6   2   49.83    8.50
  -1  -6   3  151.10   14.98
   1  -6   3  159.18   13.97
   1  -6  -3  184.12   15.66
  -1  -6  -3  172.22   15.90
   1  -6   4  124.96   12.48
   1  -6  -4  135.57   13.88
  -1  -6  -4  144.54   14.88
  -1  -6   4  142.70   14.31
   1  -6   5  156.48   14.13
  -1  -6  -5  149.03   15.54
   1  -6  -5  144.13   14.60
   1  -6  -6  182.15   16.88
  -1  -6  -6  195.30   18.13
   1  -6  -7  139.86   16.47
  -1  -6  -7  135.10   15.55
   1  -6  -8  213.05   19.54
  -1  -6  -8  178.23   18.35
   1   6  -9  493.18   14.96
   1  -6  -9  407.41   27.73
  -1  -6  -9  432.05   28.38
   1   6 -10  182.49    9.90
  -1  -6 -10  166.96   18.91
   1  -6 -10  171.45    9.58
   1  -6 -10  152.58   17.45
  -1   6 -11   32.68    5.19
   1  -6 -11   39.58    5.27
  -1  -6 -11   18.52    6.60
   1  -6 -11   20.97    8.29
  -1  -6 -11   26.77    4.81
   1   6 -11   29.27    4.40
  -1  -6 -12   72.05   13.13
   1  -6 -12   71.79    7.01
   1  -6 -12   76.42   14.00
   1   6 -12   65.09    6.87
  -1   6 -12   67.70    7.72
  -1  -6 -12   63.20    7.41
  -1  -6 -13   54.32    7.18
  -1   6 -13   52.06    7.36
   1  -6 -13   55.21    6.53
   1  -6 -13   51.30   12.06
   1   6 -13   49.20    6.18
  -1  -6 -13   39.81   10.31
  -1   6 -14    3.50    1.99
   1  -6 -14   -0.98    5.20
   1  -6 -14    4.77    2.12
  -1  -6 -14    4.90    2.14
   1   6 -14    5.01    2.33
  -1  -6 -14    4.15    5.91
   1   6 -15    7.34    2.91
  -1  -6 -15   11.55    5.85
   1  -6 -15    3.47    1.59
  -1   6 -15    7.18    4.30
   1  -6 -15   10.13    6.55
  -1  -6 -15    2.63    2.77
  -1  -6 -16    4.40    4.73
   1  -6 -16   20.33    8.19
   1   6 -16   10.29    3.33
  -1   6 -16   13.25    5.69
  -1  -6 -16   11.75    4.84
   1  -6 -16   13.73    4.19
   1  -6 -17   -1.69    4.90
  -1  -6 -17    3.58    4.22
   1  -6 -17    0.95    2.65
  -1  -6 -17   -1.48    5.71
  -1   6 -17    9.13    4.04
   1   6 -17    5.70    3.85
  -1   6 -18    4.24    2.98
   1  -6 -18    6.98    4.01
   1   6 -18    5.56    3.65
  -1  -6 -18    7.78    4.17
   1  -6 -18    1.29    2.08
  -1  -6 -18   -2.81    6.19
   1  -6 -19   57.41   15.03
  -1  -6 -19   60.83    9.54
  -1  -6 -19   69.33   15.64
   1  -6 -19   63.57    9.43
  -1  -6 -20  161.91   23.78
   1  -6 -20  159.63   23.83
  -1   6  20  146.28   13.24
  -1  -6 -20  149.12   13.16
  -1  -6 -21  111.43   11.69
  -1  -6 -21  120.25   20.81
  -1   6  21  117.13   12.44
  -1  -6 -22   13.78    5.17
  -1   6  22   15.24    5.80
  -1  -6 -22   16.46   10.22
  -1  -6 -23    1.89    3.30
  -1   6  23    1.62    3.56
  -1   6  24    9.52    4.34
  -1  -6 -24    4.90    4.42
  -1   6  25   53.68    8.84
  -1  -6 -25   50.79    8.37
  -1   6  26   27.00    7.15
  -1  -6 -26   26.90    6.53
  -1  -6 -27   27.06    6.85
  -1   6  27   30.65    6.71
   1   6  28   31.19    7.11
  -1  -6 -28   32.07    6.85
  -1   6  28   34.62    7.33
  -1   6  29   20.49    6.05
  -1  -6 -29    8.19    3.57
   1   6  29   12.81    4.18
  -1  -6 -30   13.40    5.05
   1   6  30    4.04    3.42
  -1   6  30   14.93    5.12
  -1   6  31   15.90    5.45
   1   6  31   18.60    5.28
  -1  -6 -31   22.10    5.72
  -1   6  32   -1.32    2.61
   1   6  32    2.04    2.72
  -1   6  33    4.49    3.17
   1   6  33    7.23    3.70
   1   6  34    8.01    3.86
  -1   6  34    2.94    2.85
  -1   6  35    8.82    3.81
   1   6  35    9.44    3.94
   1   6 -36   16.45    3.95
  -1   6  36    8.16    3.71
  -1   6 -36    8.37    3.66
   1   6  36    6.93    3.92
   1   6 -37    7.79    2.98
  -1   6  37   11.87    3.26
  -1   6 -37    2.66    2.38
   1   6  37    0.33    1.69
  -1   6  38    2.90    2.03
   1   6  38   -0.03    1.68
  -1   6 -38    2.13    1.70
   1   6 -38    4.65    2.09
   1   6  39    6.94    2.14
  -1   6 -39    5.05    2.19
   1  -7   0    2.56    3.86
  -1  -7   0    2.43    3.57
  -1  -7   1   16.57    6.47
  -1  -7  -1   18.87    6.01
   1  -7  -1   24.56    6.77
   1  -7   1   15.90    5.36
   1  -7   2   83.96   11.63
  -1  -7  -2   93.05   13.04
   1  -7  -2   65.03   10.83
  -1  -7   2   84.45   12.25
   1  -7  -3   34.42    8.19
  -1  -7  -3   28.99    7.63
   1  -7   3   33.42    7.24
  -1  -7   3   37.66    8.17
   1  -7  -4   53.69    9.78
  -1  -7  -4   46.42    9.47
  -1  -7   4   53.05    9.74
   1  -7   4   41.03    8.39
  -1  -7  -5   49.18   10.02
   1  -7   5   36.10    8.05
  -1  -7   5   56.70   10.01
   1  -7  -5   34.41    7.33
  -1  -7  -6  108.09   14.71
   1  -7   6   88.22   11.89
  -1  -7   6  111.39   14.29
   1  -7  -6  103.89   13.92
   1  -7   7  422.21   26.15
   1  -7  -7  429.72   28.85
  -1  -7  -7  446.45   29.59
   1  -7  -8  132.10   17.11
  -1  -7  -8  133.61   16.94
   1  -7  -9   42.85   10.15
  -1  -7  -9   38.86   10.12
  -1  -7 -10   34.95    9.92
   1  -7 -10   34.49    9.13
   1  -7 -11   65.94   13.55
  -1  -7 -11   53.22   12.12
   1  -7 -12   11.53    7.73
  -1  -7 -12    6.87    5.74
  -1  -7 -13   25.44    9.43
   1  -7 -13   27.20    9.25
  -1  -7 -14   19.45    8.66
   1  -7 -14   27.98    8.46
  -1  -7 -15   28.95    9.64
   1  -7 -15   13.77    6.70
  -1  -7 -16    8.73    7.83
   1  -7 -16   18.17    6.48
  -1  -7 -17   17.17    9.73
  -1   7  17    6.34    3.60
   1  -7 -17   24.62   10.86
  -1   7  18    8.64    4.19
   1  -7 -18    1.37    5.83
  -1  -7 -18   17.11    5.54
   1   7  18   -0.34    3.55
  -1  -7 -18   12.86    9.71
   1  -7 -19   48.83   15.18
   1   7  19   38.43    7.07
  -1  -7 -19   43.54   11.82
  -1  -7 -19   33.30    6.80
  -1   7  19   40.17    6.97
  -1   7  20   -0.27    3.09
  -1  -7 -20    1.73    2.85
  -1  -7 -20    2.19    6.23
   1   7  20    2.30    2.47
   1  -7 -20   -0.23    6.38
  -1  -7 -21   68.29   17.46
  -1  -7 -21   44.25    7.91
  -1   7  21   55.06    8.82
   1   7  21   50.78    8.53
   1  -7 -21   52.36   14.48
  -1  -7 -22  107.79   21.72
  -1  -7 -22  115.43   12.40
   1   7  22   98.99   11.51
  -1   7  22  105.28   12.06
   1   7  23  364.47   22.02
  -1  -7 -23  304.33   19.99
  -1   7  23  355.11   22.19
   1   7  24  266.62   19.41
  -1  -7 -24  261.68   18.45
  -1   7  24  266.70   19.11
  -1   7  25    3.40    2.77
   1   7  25    3.08    2.78
  -1  -7 -25    3.65    3.75
   1   7  26   16.28    5.22
  -1   7  26   14.30    5.10
   1   7  27   21.34    5.70
  -1   7  27   23.35    6.76
   1   7  28    2.00    3.57
  -1   7  28   -1.01    3.30
  -1   7  29    1.07    2.67
   1   7  29    4.24    3.35
  -1   7  30    8.45    4.09
   1   7  30    7.05    3.77
  -1   7  31    6.98    3.71
   1   7  31    9.94    4.08
  -1   7  32   -0.70    2.33
   1   7  32    9.29    4.20
   1   7  33    6.08    3.34
  -1   7  33    7.15    3.54
  -1   7  34    6.17    2.79
   1   7  34    4.55    2.61
   1   7  35   15.04    4.19
  -1   7  35   13.63    4.05
  -1   7  36   13.66    3.41
   1   7 -36   15.10    3.65
   1   7  36   11.95    3.65
  -1   7 -36   12.92    3.46
  -1   7 -37    4.41    2.31
  -1   7  37    4.96    2.63
   1   7 -37    6.02    2.91
   1   7  37    3.34    1.97
  -1   7 -38    1.85    1.89
   1   7  38    3.90    2.07
  -1  -8   0   75.05   12.79
   1  -8   0   75.24   11.86
  -1  -8   1   11.96    6.20
   1  -8   1   12.93    5.03
   1  -8  -1   12.29    6.27
  -1  -8  -1   13.09    6.32
   1  -8  -2   39.13    9.08
   1  -8   2   32.60    8.13
  -1  -8  -2   22.77    8.03
  -1  -8   2   27.54    7.78
   1  -8  -3   83.40   13.20
   1  -8   3   78.51   12.08
  -1  -8  -3   59.45   11.73
  -1  -8   3   86.81   13.22
  -1  -8   4  103.97   14.57
   1  -8  -4  114.55   15.50
   1  -8   4  102.21   13.77
  -1  -8  -4  102.27   14.87
   1  -8   5   54.44    9.64
  -1  -8  -5   71.97   13.03
  -1  -8   5   65.12   11.77
   1  -8  -5   71.56   12.53
  -1  -8  -6    6.91    5.90
   1  -8   6    6.70    5.59
   1  -8  -6    9.69    5.83
  -1  -8   6   -2.45    4.87
   1  -8  -7  352.24   28.69
   1  -8   7  344.58   25.70
  -1  -8   7  324.72   26.56
  -1  -8  -7  338.69   28.08
   1  -8   8  396.68   27.82
   1  -8  -8  377.69   30.47
  -1  -8  -8  320.43   28.25
  -1  -8   8  337.82   27.68
  -1  -8  -9   59.21   13.10
   1  -8  -9   35.43   10.03
   1  -8   9   48.09   10.42
   1  -8 -10   95.54   16.40
  -1  -8 -10  114.68   17.97
   1  -8  10   75.92   12.47
   1  -8 -11  215.47   24.25
  -1  -8 -11  204.11   24.19
   1  -8 -12  109.55   18.06
  -1  -8 -12  156.18   21.02
   1  -8 -13   66.49   14.67
  -1  -8 -13   88.94   16.73
  -1  -8 -14   11.07    5.09
   1  -8 -14   23.77    9.14
  -1   8  15    5.02    3.52
   1  -8 -15   -4.55    8.17
   1   8  15   -2.15    3.37
  -1  -8 -15   -1.15    5.14
  -1  -8 -16   -3.60    6.35
   1   8  16    4.96    3.57
  -1   8  16    8.45    4.36
   1  -8 -16   14.23    6.98
   1   8  17   21.42    5.70
   1  -8 -17   15.14    9.04
  -1   8  17   24.57    5.86
  -1  -8 -18   14.98    9.55
  -1   8  18   27.51    6.68
   1  -8 -18   31.86   10.44
   1   8  18   28.56    6.14
  -1   8  19   11.38    4.56
  -1  -8 -19   -2.71    8.55
   1   8  19   12.40    4.40
   1  -8 -19   19.12   11.46
   1  -8 -20   33.91   13.70
   1   8  20   31.19    6.89
  -1  -8 -20   30.33   11.16
  -1   8  20   25.38    6.25
  -1  -8 -21   13.96    7.83
   1  -8 -21   16.24    9.16
   1   8  21    5.65    4.35
  -1   8  21    7.75    4.02
   1   8  22   39.90    7.84
  -1   8  22   30.60    6.89
   1   8  23    1.58    2.90
  -1   8  23    0.09    2.69
   1   8  24  114.34   12.65
  -1   8  24   69.00   10.24
  -1   8  25   34.54    7.53
   1   8  25   26.79    6.78
  -1   8  26   43.81    8.44
   1   8  26   38.44    7.55
  -1   8  27   10.46    4.62
   1   8  27    5.98    4.04
   1   8  28    7.19    4.17
  -1   8  28    3.53    3.00
  -1   8  29   22.13    5.48
   1   8  29   18.39    5.72
   1   8  30   25.36    6.35
  -1   8  30   12.58    4.22
  -1   8  31    3.28    3.44
   1   8  31    4.30    2.84
   1   8  32   -0.38    2.45
  -1   8  32    4.80    2.96
   1   8  33    2.79    2.21
  -1   8  33    8.31    3.34
   1   8  34    5.25    2.82
  -1   8  34    6.01    3.08
   1   8  35   -0.92    1.79
  -1   8  35    3.70    2.24
  -1   8  36   -0.86    1.60
  -1   8 -36    4.95    2.46
   1   8 -36    2.23    1.67
   1   8  36    4.46    2.26
  -1   8 -37    1.85    1.35
   1   8  37    0.45    1.54
   1  -9   0   13.41    6.91
  -1  -9   0   17.63    7.23
   1  -9   1    2.65    4.26
  -1  -9  -1    7.09    5.56
   1  -9  -1   13.41    5.57
  -1  -9   1    5.22    4.78
   1  -9  -2   11.78    6.05
  -1  -9  -2   17.46    7.07
   1  -9   2   16.73    6.11
  -1  -9   2   27.27    9.29
  -1  -9   3   73.21   13.57
   1  -9  -3   69.49   12.87
   1  -9   3   65.46   12.14
  -1  -9  -3   62.06   12.94
   1  -9  -4   40.54   10.46
  -1  -9   4   44.10   10.34
   1  -9   4   43.48   10.49
  -1  -9  -4   33.86    9.75
  -1  -9   5    0.82    4.27
  -1  -9  -5   -1.52    4.64
   1  -9   5    4.27    3.90
   1  -9  -5    1.27    5.68
   1  -9   6  225.05   22.28
  -1  -9  -6  201.70   23.59
   1  -9  -6  222.46   23.91
  -1  -9   6  205.95   22.81
   1  -9  -7   56.34   12.06
  -1  -9  -7   61.44   13.38
   1  -9   7   53.68   11.36
  -1  -9   7   41.60   10.88
   1  -9  -8    8.26    6.75
  -1  -9   8   -1.96    5.10
  -1  -9  -8    3.10    4.62
   1  -9   8    1.89    3.64
  -1  -9  -9   10.69    6.20
  -1  -9   9   22.60    8.15
   1  -9   9   22.22    7.23
   1  -9  -9   12.69    7.65
  -1  -9 -10   35.64   11.47
  -1  -9  10   38.45   10.02
   1  -9 -10   28.92    8.73
   1  -9  10   40.20    9.25
  -1  -9  11   -2.31    3.69
  -1   9  11    1.80    2.96
   1  -9 -11    1.71    4.34
  -1  -9 -11    4.08    5.47
   1  -9 -12   18.60    8.23
  -1  -9  12   24.89    9.60
   1   9  12   10.02    3.81
   1  -9  12   13.77    7.68
  -1   9  12    7.33    3.37
  -1  -9 -12   10.24    8.21
  -1  -9 -13   10.53   10.12
   1  -9 -13   14.21    8.11
  -1   9 -13   -7.30    4.03
   1   9  13   10.25    3.35
  -1  -9  13    4.87    5.65
   1  -9  13   12.24    6.05
  -1   9  13    8.53    4.18
   1  -9  14   13.74    7.82
  -1   9 -14   12.44    4.85
  -1  -9 -14    3.83    5.41
   1   9  14   10.04    4.19
  -1   9  14    6.15    3.55
   1  -9 -14   -4.84    5.17
   1  -9  15   14.93    7.57
  -1   9 -15    6.77    4.25
   1  -9 -15   -5.02    5.09
  -1  -9 -15    2.79    6.66
  -1   9  15   -0.87    2.76
   1   9  15    6.25    2.58
   1   9  16    6.01    3.12
  -1   9  16   -0.08    3.10
   1  -9  16    1.62    4.90
  -1  -9 -16    7.57    5.26
   1  -9 -16   11.45    7.73
  -1  -9 -17   -5.88    6.21
  -1   9  17    2.63    3.76
   1   9  17    2.62    3.12
   1  -9 -17    4.90    6.87
   1   9  18    2.21    3.64
   1  -9 -18    0.80    6.78
  -1  -9 -18   -1.20    6.74
  -1   9  18   -4.89    4.42
   1   9  19    8.70    3.40
  -1   9  19    3.80    3.37
  -1   9  20    6.13    4.01
   1   9  20    7.95    4.01
   1   9  21    7.86    3.88
  -1   9  21   22.04    6.67
  -1   9  22   34.89    7.41
   1   9  22   34.13    7.15
   1   9  23   96.73   11.55
  -1   9  23  101.06   11.98
   1   9  24   92.62   11.46
  -1   9  24   89.84   10.98
  -1   9  25   43.91    7.89
   1   9  25   26.63    6.47
   1   9  26   44.83    8.13
  -1   9  26   63.66    9.37
  -1   9  27   18.81    5.44
   1   9  27   25.85    6.21
   1   9  28   17.75    5.57
  -1   9  28   25.15    6.15
  -1   9  29    2.63    2.94
   1   9  29    0.78    2.98
  -1   9  30   -1.72    2.50
   1   9  30    1.09    2.47
  -1   9  31   13.08    4.18
   1   9  31    0.18    2.22
  -1   9  32    4.93    3.03
   1   9  32    6.18    3.40
   1   9  33    6.22    3.38
  -1   9  33   -2.34    2.32
  -1   9  34    6.71    2.76
   1   9  34    3.64    2.74
   1   9  35    2.81    1.85
  -1   9  35    4.97    2.22
  -1   9 -36   -0.03    1.74
   1   9  36    0.79    1.63
   1 -10   0   24.38    8.48
  -1 -10   0   27.62    9.41
  -1 -10   1    9.10    6.23
   1 -10  -1    4.29    7.05
  -1 -10  -1    2.64    5.56
   1 -10  -2    5.15    6.71
  -1 -10   2    3.04    4.93
   1 -10   2   -0.91    4.15
  -1 -10  -2    0.56    5.77
  -1 -10  -3   12.43    5.78
  -1 -10   3    6.39    4.03
   1 -10   3    1.78    4.66
   1 -10  -3    4.98    3.81
  -1  10   4   18.47    5.70
   1 -10  -4    4.57    3.88
  -1 -10   4   18.64    7.67
   1 -10   4   17.41    6.30
  -1 -10  -4   11.12    7.07
   1 -10   5   28.77   10.60
  -1 -10   5    7.07    4.56
  -1  10   5   20.65    5.62
  -1 -10  -5   28.50   10.47
  -1 -10  -5   17.26    4.59
  -1  10  -5   21.45    5.71
   1 -10  -5    9.83    6.52
  -1 -10   6    3.78    4.54
   1 -10  -6   -0.81    4.65
   1  10   6    9.20    4.35
   1 -10   6    1.05    7.15
  -1 -10  -6    5.75    3.26
  -1  10   6    7.75    3.41
  -1 -10  -6    5.36    6.91
  -1  10  -6    6.86    4.90
   1 -10   7   18.57    8.62
  -1 -10  -7   -5.83    6.33
   1 -10  -7    5.63    6.50
  -1 -10  -7    2.67    3.34
  -1  10   7    5.91    3.11
   1  10   7    8.06    4.23
  -1  10  -7   13.07    5.35
  -1 -10   7   -2.37    6.90
  -1  10  -8   37.64    6.65
  -1 -10  -8   37.28    6.35
  -1 -10  -8   19.28   10.09
  -1 -10   8   43.01   11.75
   1  10  -8   37.50    6.92
  -1  10  -8   40.97    7.52
   1 -10  -8   50.54   13.13
   1 -10   8   36.08   10.68
  -1  10   8   42.52    7.35
   1  10   8   42.64    6.92
   1 -10   9   23.61    7.92
  -1 -10  -9   37.52    6.27
  -1  10  -9   29.72    5.97
   1  10   9   28.10    6.46
  -1 -10   9   33.77   11.22
  -1  10   9   43.59    7.66
  -1  10  -9   29.24    6.30
   1 -10  -9   30.34    9.86
  -1 -10  -9   30.89   11.72
   1  10  -9   40.49    7.69
  -1  10 -10   25.24    6.43
   1  10  10   26.71    5.78
   1  10 -10   28.59    7.36
  -1 -10 -10   13.47    7.88
  -1 -10 -10   25.61    5.67
  -1  10  10   30.08    6.61
   1 -10 -10   12.82    7.73
  -1 -10  10   15.78    7.67
  -1  10 -10   12.39    3.89
   1 -10  10   16.22    7.71
  -1  10  11   31.65    6.77
   1  10  11   30.34    6.55
  -1 -10  11   47.20   13.30
  -1 -10 -11   38.55   12.29
  -1  10 -11   40.75    7.92
   1 -10 -11   27.99   10.85
  -1 -10 -11   36.39    6.64
   1 -10  11   37.59    9.25
   1 -10 -12   16.34    7.72
  -1  10 -12   23.68    5.59
  -1 -10  12   26.10   11.09
  -1  10  12   15.27    4.88
  -1 -10 -12   -3.92    8.39
  -1 -10 -12   13.22    4.86
   1  10  12   21.73    5.71
   1 -10  12   30.88    9.67
   1 -10  13    5.19    5.77
  -1 -10  13   11.41    8.20
   1  10  13   11.48    4.81
  -1  10 -13    2.59    2.85
  -1  10  13    6.92    4.17
   1 -10 -13   -0.23    6.57
   1  10  14   12.12    5.29
  -1  10 -14   23.99    5.97
  -1 -10 -14   13.26    6.80
   1 -10  14   16.38    8.06
  -1  10  14   16.81    5.57
   1 -10 -14   43.03   12.94
  -1 -10  14   24.75    9.10
   1 -10 -15    1.29    6.80
   1  10  15    1.91    3.10
  -1  10 -15   -2.34    3.11
  -1  10  15    2.00    3.03
   1  10  16   15.36    5.02
  -1 -10  16   30.03   10.91
  -1  10  16   15.98    5.15
  -1 -10 -16   19.76   10.00
   1 -10 -16   13.57    8.71
  -1  10  17   21.52    5.70
   1  10  17   20.93    5.26
  -1  10  18   19.62    5.61
   1  10  18   21.36    6.34
   1  10  19   62.38    9.58
  -1  10  19   78.12   10.88
   1  10  20   57.51    8.96
  -1  10  20   55.31    9.12
  -1  10  21   15.97    5.32
   1  10  21   14.15    5.04
   1  10  22    3.80    4.13
  -1  10  22   -1.23    3.09
  -1  10  23   29.92    7.00
   1  10  23   17.28    5.05
  -1  10  24   17.14    5.50
   1  10  24   10.31    4.55
   1  10  25   26.93    6.40
  -1  10  25   26.08    6.15
   1  10  26   20.89    5.93
  -1  10  26   13.88    4.95
   1  10  27   45.79    7.76
  -1  10  27   49.56    8.18
  -1  10  28    8.47    3.31
   1  10  28    3.24    2.66
  -1 -10 -28    4.19    2.62
  -1  10  29    5.75    2.89
   1  10  29    4.07    3.16
  -1 -10 -29   -0.31    2.11
   1  10  30    6.23    3.39
  -1  10  30    6.73    3.39
  -1 -10 -30    8.95    3.14
  -1  10  31    9.20    3.54
   1  10  31    1.79    2.74
  -1  10  32   -2.39    2.51
   1  10  32    2.49    2.41
   1  10  33    1.71    1.82
  -1  10  33    5.68    2.83
  -1  10  34    4.99    2.48
   1  10  34    5.73    2.09
   1 -11   0    0.68    6.15
  -1  11   0   -0.79    3.74
  -1 -11   0    5.96    4.86
  -1 -11   0    3.15    3.04
   1  11   0    2.63    4.42
  -1 -11  -1    2.36    5.87
  -1  11   1    5.03    4.01
  -1 -11   1    4.82    4.58
   1 -11   1    0.19    4.62
  -1 -11   1    4.58    3.07
  -1 -11  -1    6.25    3.90
  -1  11  -1    6.29    2.95
   1 -11  -1   -0.05    6.89
   1  11  -1   -1.98    4.11
   1  11   1   -1.10    2.77
  -1  11   2   10.83    5.08
  -1 -11  -2   12.30    4.04
   1 -11  -2    4.99    5.69
  -1 -11   2   13.38    7.62
   1  11   2   10.26    4.31
   1  11  -2   16.18    5.45
  -1 -11  -2    5.68    6.35
  -1  11  -2   16.41    5.18
   1 -11   2   12.12    7.35
  -1  11  -3   10.89    5.32
  -1  11   3    5.45    3.77
   1 -11   3    8.31    6.75
  -1 -11  -3   11.43    8.50
   1  11   3   10.60    4.65
  -1 -11   3    2.75    7.70
   1 -11  -3   -0.03    3.01
   1 -11  -3   -1.98    7.64
   1  11  -3    2.53    3.38
  -1 -11  -3    7.62    3.69
  -1 -11  -4   46.30   14.22
   1 -11   4   29.95    9.92
   1 -11  -4   32.66    6.18
  -1  11   4   29.81    6.46
   1 -11  -4   65.62   15.30
  -1 -11  -4   44.72    7.30
  -1  11  -4   41.15    7.51
  -1 -11   4   35.35   10.60
   1  11   4   34.54    6.74
   1  11  -4   31.87    6.63
   1 -11  -5   34.99   11.56
   1  11  -5   48.93    8.19
   1 -11   5   33.76    8.88
   1  11   5   40.02    7.06
  -1  11   5   43.97    7.71
  -1  11  -5   54.91    8.50
  -1 -11   5   47.12   13.50
   1 -11  -5   37.85    6.29
  -1 -11  -5   40.84    7.19
  -1 -11  -5   56.11   15.40
  -1  11  -6   15.81    5.14
   1 -11  -6    8.99    3.70
  -1 -11   6    2.50    6.75
  -1 -11  -6    7.42    3.54
  -1 -11  -6    3.20    6.84
   1 -11  -6   -1.60    7.89
   1  11  -6    0.64    3.43
   1 -11   6    3.43    6.99
   1  11   6    9.05    3.66
  -1  11   6    9.42    4.19
   1 -11   7   35.19   10.53
  -1 -11   7   32.40   12.24
  -1 -11  -7   30.35   12.95
   1 -11  -7   20.20    4.51
   1 -11  -7   17.26    8.84
   1  11   7   20.00    5.37
  -1 -11  -7   28.11    5.93
  -1  11  -7   27.82    6.41
  -1  11   7   28.45    6.82
   1  11  -7   33.79    7.25
   1 -11   8    5.83    7.43
  -1  11   8   -2.83    3.38
   1 -11  -8   -0.62    2.52
  -1  11  -8   -4.28    3.45
   1  11   8   -1.84    3.26
   1  11  -8    8.67    4.64
  -1 -11   8   -0.80    5.49
  -1  11  -8    3.57    3.39
  -1 -11  -8    3.50    3.36
   1 -11  -8    9.17    8.06
   1  11  -9    3.25    5.94
  -1  11   9    1.41    3.03
  -1  11  -9    5.29    3.27
  -1 -11   9   10.82    6.82
  -1 -11  -9    6.44    9.16
   1 -11   9   14.60    9.45
   1 -11  -9    9.43    3.91
  -1  11  -9   -1.31    3.01
   1 -11  -9    2.08    7.58
   1  11   9    8.59    4.30
  -1 -11  -9   14.28    4.74
   1 -11  10   -2.23    6.06
  -1  11 -10    5.29    4.47
  -1  11  10    0.98    2.78
   1 -11 -10   -2.00    7.19
   1 -11 -10   -3.04    2.89
  -1 -11  10    1.29    6.78
  -1  11 -10    3.20    3.66
  -1 -11 -10    2.65    3.44
  -1 -11 -10   21.86   10.82
   1  11  10    2.80    3.51
  -1 -11  11   40.75   14.15
   1 -11 -11   42.86   13.29
  -1 -11 -11   39.28    6.86
   1 -11  11   43.79   10.90
  -1  11  11   42.34    7.71
   1  11  11   50.98    8.40
  -1  11 -11   46.57    8.02
  -1 -11 -11   40.02   13.02
   1  11  12    6.00    4.54
  -1 -11 -12    6.18    3.42
  -1 -11  12    5.40    7.53
  -1  11 -12    7.83    4.73
  -1  11  12    6.08    4.29
   1 -11 -12  -12.28    7.10
   1  11  13    3.74    3.00
   1 -11 -13   12.42    9.71
  -1  11  13    3.11    4.05
  -1  11 -13    8.82    3.30
  -1 -11 -13    6.54    3.12
  -1  11  14   -4.21    4.07
  -1 -11 -14   -1.69    2.77
   1  11  14   -3.00    3.20
  -1  11 -14   -2.78    3.46
  -1 -11 -15   33.80    6.68
  -1  11  15   22.37    6.06
   1  11  15   24.71    6.51
  -1  11 -15   16.09    4.77
  -1  11  16   38.49    8.02
  -1 -11 -16   34.87    6.79
   1  11  16   32.92    7.08
  -1  11  17   24.13    6.22
   1  11  17   16.65    5.69
  -1 -11 -17   19.67    5.24
  -1 -11 -18    1.17    2.63
  -1  11  18    2.51    3.25
   1  11  18    2.51    3.00
  -1  11  19    3.96    4.33
  -1 -11 -19    0.52    2.39
   1  11  19    0.97    2.82
   1  11  20   -0.29    3.39
  -1 -11 -20    1.88    2.24
  -1  11  20    4.09    3.27
   1  11  21    2.22    2.80
  -1 -11 -21    5.73    3.36
  -1  11  21    2.65    3.37
  -1  11  22   36.48    7.33
   1  11  22   28.25    6.67
  -1 -11 -22   27.30    5.96
  -1  11  23   32.55    6.88
  -1 -11 -23   18.63    4.60
   1  11  23   24.50    6.65
  -1  11  24   75.11    9.83
   1  11  24   59.54    8.64
  -1 -11 -24   62.24    8.02
  -1  11  25   53.95    8.30
   1  11  25   50.66    8.16
  -1 -11 -25   50.94    7.09
  -1  11  26   34.81    6.68
   1  11  26   24.35    5.85
  -1 -11 -26   39.11    6.23
   1  11  27   13.95    4.44
  -1  11  27   14.25    4.32
  -1 -11 -27   19.27    4.06
  -1 -11 -28    7.41    2.81
  -1  11  28   13.13    4.09
   1  11  28    9.24    3.67
  -1  11  29   13.73    3.85
   1  11  29   14.03    4.18
  -1  11  30   14.39    3.78
   1  11  30   13.75    4.12
   1  11  31    4.06    2.41
  -1  11  31   -1.04    2.23
  -1  11  32   -2.96    2.03
   1  11  32    2.49    2.12
   1  12   0   19.56    5.15
   1 -12   0   23.39    8.71
  -1 -12   0   34.49   12.03
  -1  12   0   31.76    6.53
   1 -12  -1   41.26   13.54
  -1  12  -1   26.12    6.44
  -1 -12  -1   51.93   15.14
   1  12  -1   23.07    6.47
  -1 -12  -1   55.24    8.61
   1  12   1   42.31    7.80
  -1 -12   1   50.26   13.49
   1 -12   1   65.84   15.05
  -1  12   1   44.67    8.06
   1 -12   2   42.34   12.87
  -1  12   2   26.76    6.68
  -1  12  -2   21.94    6.15
   1  12   2   15.87    4.94
  -1 -12  -2   23.25    5.67
   1 -12  -2   10.84   10.28
  -1 -12   2   39.38   13.58
  -1 -12  -2   24.89    9.17
   1  12  -2   28.47    6.70
   1  12   3    5.04    3.60
  -1 -12  -3  -12.15   11.55
  -1  12  -3    4.51    3.75
   1 -12  -3  -33.25   12.50
  -1 -12   3  -38.76   13.02
  -1 -12  -3    9.82    5.04
   1  12  -3    8.06    4.10
  -1  12   3    1.52    2.98
   1 -12   3   -2.28    9.94
  -1 -12  -4   15.96    9.95
  -1 -12  -4   20.08    5.67
   1 -12  -4   -0.06    8.15
   1  12   4   18.54    5.10
  -1  12   4   29.14    7.70
  -1 -12   4   24.73    7.97
   1  12  -4   15.75    5.12
   1 -12   4   33.35   12.16
  -1  12  -4   16.73    5.72
  -1  12   5  142.80   14.09
   1  12  -5  126.55   13.14
   1  12   5  140.95   14.18
  -1 -12   5  148.52   23.69
  -1 -12  -5  131.49   12.68
   1 -12  -5  137.83   23.88
  -1 -12  -5  150.05   24.58
  -1  12  -5  148.83   14.62
  -1  12   6   31.95    7.25
  -1 -12  -6   54.04   15.85
   1  12   6   34.84    7.46
   1 -12  -6   33.51    6.48
   1 -12  -6   37.93   12.37
  -1 -12   6   15.39    6.59
   1  12  -6   28.56    5.88
  -1 -12  -6   30.19    6.28
  -1  12  -6   36.20    7.39
  -1 -12  -7   26.18    6.14
  -1  12  -7   31.60    7.37
   1 -12  -7   34.52    6.48
  -1  12   7   37.56    7.93
   1  12  -7   33.06    7.12
   1 -12  -7   29.96   14.70
  -1  12  -7   26.78    6.38
   1  12   7   52.38    8.81
  -1 -12  -8   24.12    5.40
  -1  12  -8   34.76    7.32
   1  12  -8   35.84    7.31
   1 -12  -8   20.91    5.35
   1  12   8   19.79    5.84
  -1  12   8   33.18    6.74
  -1  12  -8   32.84    6.86
   1 -12  -9   30.22    5.73
  -1  12  -9   17.35    5.79
   1  12   9   24.81    6.23
  -1  12   9   23.91    6.50
  -1  12  -9   23.24    5.44
  -1 -12  -9   25.47    5.94
   1  12  10   13.55    5.24
   1 -12 -10   13.09    4.44
  -1 -12 -10    6.65    3.65
  -1  12  10   11.85    4.86
  -1  12 -10   18.34    5.80
  -1  12 -11   -1.77    4.13
  -1  12  11   17.30    5.56
   1  12  11   16.15    5.54
  -1 -12 -11   12.61    4.46
   1  12  12   21.53    5.73
  -1  12  12   26.62    6.97
  -1  12 -12   20.25    5.61
  -1 -12 -12   21.46    5.66
   1  12  13    7.73    3.82
  -1 -12 -13    6.49    3.69
  -1  12  13   11.23    4.91
  -1  12 -13    7.70    3.51
  -1 -12 -14   21.09    5.01
  -1  12 -14   24.29    5.71
   1  12  14   22.86    5.70
  -1  12  14   19.23    5.74
  -1 -12 -15   11.39    4.13
   1  12  15   10.73    4.48
  -1  12  15    6.31    3.71
  -1 -12 -16   -2.37    2.39
   1  12  16   -0.25    2.57
  -1  12  16   -0.51    2.87
   1  12  17    2.39    3.97
  -1  12  17    5.64    3.82
  -1 -12 -17    3.72    3.45
  -1 -12 -18    4.30    3.35
   1  12  18    4.14    3.47
  -1  12  18    8.36    4.26
  -1 -12 -19   -1.00    2.69
   1  12  19    5.24    3.98
  -1  12  19   -1.50    2.73
  -1 -12 -20    1.99    2.63
  -1  12  20   -0.50    3.49
   1  12  20    2.33    2.90
   1  12  21   25.83    6.16
  -1  12  21   31.80    6.37
  -1 -12 -21   31.30    5.62
  -1  12  22    4.72    2.89
   1  12  22    1.51    2.52
  -1 -12 -22    6.29    3.33
  -1  12  23    6.27    3.66
   1  12  23    9.77    4.03
  -1 -12 -23    7.72    2.83
  -1  12  24   22.64    5.38
  -1 -12 -24   13.58    3.94
   1  12  24   17.88    4.99
  -1 -12 -25   10.66    2.98
   1  12  25   11.73    3.98
  -1  12  25    8.77    3.62
  -1  12  26    0.22    2.20
   1  12  26    2.34    2.60
  -1  12  27   16.43    3.89
   1  12  27   16.52    4.33
   1  12  28   23.64    4.80
  -1  12  28   30.77    5.17
   1  12  29   22.88    4.19
  -1  12  29   28.85    4.74
   1  12  30    5.37    2.64
  -1  12  30    6.94    2.42
  -1  13   0   82.13   10.80
   1  13   0   82.66   10.70
  -1  13  -1   17.20    6.08
  -1  13   1   19.74    7.49
   1  13  -1   14.12    4.59
   1  13   1    4.32    3.28
  -1  13  -2    5.32    4.71
   1  13  -2   -7.93    4.25
  -1  13   2   10.98    5.61
   1  13   2   -1.90    3.72
   1  13  -3  117.07   12.73
  -1  13  -3   86.35   11.12
  -1  13   3   97.64   11.70
   1  13   3   86.17   10.81
  -1 -13  -4    3.58    3.48
   1  13   4    1.47    3.16
  -1  13  -4   -3.26    3.74
  -1  13   4    1.52    3.26
   1  13  -4    7.50    4.35
  -1  13  -5   32.44    6.90
  -1  13  -5   32.62    7.15
   1  13   5   29.51    6.48
   1  13  -5   31.41    6.56
  -1 -13  -5   37.67    7.44
   1  13  -5   37.56    7.48
  -1  13   5   26.09    6.66
  -1  13  -6    2.52    3.02
  -1 -13  -6    0.69    3.19
  -1  13  -6    5.04    3.60
   1  13  -6   13.88    5.28
   1  13   6    4.39    2.95
  -1  13   6    0.98    3.04
  -1  13  -7   14.17    4.77
  -1  13   7   10.70    4.70
  -1 -13  -7   14.32    4.91
   1  13   7   10.68    3.90
  -1  13  -7   17.04    5.17
   1  13  -7   10.51    5.13
  -1  13  -8   31.98    6.93
   1  13   8   15.40    5.18
  -1  13  -8   21.28    5.92
  -1  13   8   20.54    5.45
  -1 -13  -8   21.49    5.25
  -1  13  -9    7.70    4.92
  -1  13   9   12.23    4.45
   1  13   9    2.16    3.01
  -1 -13  -9   -0.71    3.50
  -1  13  10    4.92    3.22
  -1  13 -10    2.61    3.02
   1  13  10   -0.27    3.16
  -1 -13 -10    0.87    3.03
   1  13  11   10.33    4.39
  -1 -13 -11   13.89    4.84
  -1  13  11    4.77    3.60
  -1  13 -12    3.66    3.33
  -1 -13 -12    4.08    3.13
   1  13  12    2.55    2.84
  -1  13  12   -1.86    3.02
   1  13  13    1.30    3.13
  -1 -13 -13    2.89    3.41
  -1  13 -13    4.57    3.34
  -1  13  13    3.32    4.00
   1  13  14    5.68    3.51
  -1  13  14   14.34    5.41
  -1 -13 -14   16.28    4.80
  -1 -13 -15   19.96    4.92
  -1  13  15   17.94    5.48
   1  13  15   16.90    5.51
  -1  13  16   22.87    5.99
   1  13  16   20.39    6.13
  -1 -13 -16   18.04    3.98
  -1 -13 -17    1.15    2.88
  -1  13  17    7.13    4.47
   1  13  17    2.10    3.32
  -1 -13 -18   -2.53    2.38
   1  13  18   -1.90    3.14
  -1  13  18    1.89    2.68
   1  13  19   11.63    4.32
  -1 -13 -19    5.79    2.92
  -1  13  19   -0.31    2.74
  -1 -13 -20    4.68    3.28
  -1  13  20    5.54    3.68
   1  13  20    2.60    2.89
  -1 -13 -21    5.81    3.02
  -1  13  21    2.14    2.96
   1  13  21    5.32    3.42
  -1 -13 -22    1.91    2.04
   1  13  22    3.80    2.88
  -1  13  22    7.75    3.32
  -1  13  23   11.47    4.14
  -1 -13 -23    4.16    2.22
   1  13  23    7.71    3.81
  -1  13  24    1.97    2.48
   1  13  24    0.22    2.36
   1  13  25    8.96    3.36
  -1  13  25   11.89    3.56
   1  13  26    5.93    2.84
  -1  13  26    5.47    2.71
   1  13  27   10.50    3.03
  -1  13  27   10.08    3.01
   1  13  28    4.74    2.32
  -1  13  28    7.47    2.58
  -1  14   0  273.70   19.32
   1  14   0  255.81   18.47
  -1  14  -1  419.75   23.60
   1  14   1  462.04   24.24
   1  14  -1  430.19   23.31
  -1  14   1  410.51   23.44
   1  14  -2  162.32   14.29
  -1  14  -2  136.12   13.57
  -1  14   2  129.86   13.81
   1  14   2  152.37   14.08
   1  14  -3    7.04    3.92
   1  14  -3   18.71    4.90
  -1  14  -3    6.81    3.23
  -1  14  -3   12.82    5.20
  -1  14   3    9.87    5.10
   1  14   3   13.24    4.78
  -1  14   4    3.05    2.77
  -1  14  -4    8.83    4.54
   1  14  -4    3.33    3.77
   1  14  -4    2.71    3.84
  -1  14  -4   -1.44    4.40
   1  14   4    1.08    3.96
  -1  14  -5   -4.31    4.22
  -1  14   5    4.59    4.00
   1  14   5    1.16    2.72
   1  14  -5   -3.33    4.42
  -1  14  -5    0.21    3.23
  -1  14  -6    2.33    2.93
  -1  14   6    2.59    3.90
   1  14   6   -2.14    3.39
  -1  14  -6   -1.48    2.79
  -1  14  -7    2.92    2.69
  -1  14   7    3.98    3.40
   1  14   7    0.48    3.53
  -1  14  -8  -11.16    4.38
  -1  14   8   -4.37    3.42
   1  14   9    3.44    3.48
  -1  14  -9   21.43    4.77
  -1  14   9    5.80    3.04
  -1 -14  -9    9.46    3.89
  -1  14  -9   15.36    5.10
   1  14  10   -1.82    2.75
  -1  14  10   -0.77    2.91
  -1  14 -10    1.76    3.17
  -1 -14 -10    3.41    2.68
  -1  14  11   16.76    4.78
  -1  14 -11   19.54    5.46
   1  14  11    9.21    3.54
  -1 -14 -11   15.10    4.90
  -1  14  12   25.48    6.14
   1  14  12   29.75    6.35
  -1 -14 -12   29.12    5.71
  -1  14  13   59.88    8.70
   1  14  13   60.22    8.50
  -1 -14 -13   55.13    7.73
  -1 -14 -14   35.24    6.20
   1  14  14   30.49    6.21
  -1  14  14   26.59    6.09
   1  14  15   53.03    7.91
  -1  14  15   62.78    8.74
  -1 -14 -15   55.58    7.45
   1  14  16   16.42    4.72
  -1  14  16   12.77    4.59
  -1 -14 -16   20.16    4.42
   1  14  17    1.36    2.88
  -1 -14 -17    0.96    1.93
  -1  14  17   -1.53    2.30
  -1 -14 -18    4.26    2.46
  -1  14  18    8.74    3.89
   1  14  18    0.53    2.20
  -1  14  19    4.16    2.35
  -1 -14 -19    0.42    1.67
   1  14  19   -0.55    2.39
  -1  14  20    2.56    2.54
   1  14  20    8.61    3.51
  -1 -14 -20    1.43    1.86
   1  14  21   19.20    4.33
  -1  14  21   14.00    3.91
   1  14  22    2.46    2.00
  -1  14  22    1.86    1.91
  -1  14  23    3.26    2.37
   1  14  23    4.37    2.49
  -1  14  24    2.95    2.28
   1  14  24    2.81    2.20
   1  14  25   -0.47    2.02
  -1  14  25    0.19    1.59
  -1  14  26    4.22    1.86
  -1  15   0  103.08   11.41
   1  15   0   97.11   10.51
   1  15   0  111.54   10.85
  -1  15   0  107.38   11.57
  -1  15  -1   20.35    5.39
   1  15  -1    8.84    3.64
   1  15   1    6.74    4.44
  -1  15  -1    7.29    4.09
  -1  15   1    3.09    4.11
   1  15  -1    3.63    3.37
  -1  15   2   12.63    4.77
   1  15  -2   14.62    4.84
   1  15  -2   12.06    4.33
  -1  15  -2    7.06    3.49
  -1  15  -2   10.90    4.33
   1  15   2    6.31    4.37
   1  15   3    8.72    3.75
  -1  15   3   18.58    5.42
  -1  15  -3   13.98    4.24
  -1  15  -3    5.05    3.42
   1  15  -3   14.95    4.56
  -1  15  -4   15.52    5.21
  -1  15   4   18.07    4.97
   1  15   4   17.58    5.21
  -1  15  -4   15.08    4.62
  -1  15   5    3.52    3.44
  -1  15  -5    1.77    3.17
   1  15   5   -1.18    2.89
   1  15   6   17.12    4.83
  -1  15  -6   17.46    4.97
  -1  15   6   18.07    4.95
  -1  15   7   34.87    6.77
   1  15   7   27.76    6.06
  -1  15  -7   33.44    5.14
  -1  15  -7   35.78    6.69
  -1  15  -8   24.27    5.80
  -1  15  -8   25.51    4.53
   1  15   8   24.94    5.93
  -1  15   8   13.68    4.14
  -1  15  -9   21.59    4.74
   1  15   9   22.94    5.76
  -1  15   9   29.24    6.15
   1  15  10    1.95    3.48
  -1  15  10    3.81    3.33
  -1  15 -10    3.57    3.51
  -1  15  11    7.97    3.86
   1  15  11   13.48    4.21
  -1  15  12    0.89    2.73
   1  15  12    0.33    2.37
  -1  15  13   10.19    3.97
   1  15  13    9.69    4.35
   1  15  14    9.92    3.58
  -1  15  14    9.29    3.59
  -1  15  15    9.24    3.53
   1  15  15    6.39    3.03
  -1  15  16    7.88    3.12
   1  15  16   12.21    3.54
   1  15  17    0.74    1.92
  -1  15  17    2.18    2.25
  -1  15  18    5.13    2.79
   1  15  18    6.23    2.66
   1  15  19    6.75    2.75
  -1  15  19    0.17    2.05
  -1  15  20   -0.57    1.81
   1  15  20    3.74    2.38
   1  15  21   -0.22    1.74
  -1  15  21   -1.17    2.19
  -1  15  22    1.78    1.79
   1  15  22    5.18    2.12
  -1  16   0  215.95   14.43
   1  16   0  216.63   13.21
  -1  16   0  219.71   14.36
  -1  16  -1   99.21   10.57
   1  16   1  123.04   10.72
  -1  16  -1  109.63   10.26
   1  16   1  104.68    9.41
  -1  16   1  101.17   10.33
  -1  16   1   98.10   10.22
   1  16   2    6.32    3.70
  -1  16   2    9.02    3.86
   1  16   2    6.62    3.09
  -1  16  -2   10.12    3.62
  -1  16   2    8.47    3.65
  -1  16   3   23.78    6.01
  -1  16  -3   16.61    4.21
  -1  16   3   21.98    5.76
   1  16   3   17.33    4.35
   1  16   3   12.03    3.93
  -1  16  -3   17.78    3.85
   1  16   4   78.53    8.64
  -1  16   4   69.33    8.33
  -1  16   4   66.76    8.14
  -1  16  -4   66.53    7.86
  -1  16  -4   80.73    7.59
   1  16   4   87.16    8.62
  -1  16   5   39.15    6.46
   1  16   5   43.44    6.28
  -1  16  -5   46.96    5.60
  -1  16  -5   44.47    6.25
   1  16   6   18.93    4.36
  -1  16  -6   21.47    3.91
  -1  16   6   22.74    5.30
  -1  16  -6   15.32    4.26
   1  16   7   34.79    5.64
  -1  16   7   37.17    6.22
  -1  16  -7   27.53    3.97
  -1  16  -7   32.81    5.33
  -1  16   8    0.13    2.34
   1  16   8   -0.25    2.60
   1  16   9    0.24    2.13
  -1  16   9   -1.02    2.84
   1  16  10    0.64    1.98
  -1  16  10    2.37    2.39
  -1  16  11    1.90    2.70
   1  16  11    4.36    2.82
  -1  16  12    7.95    3.32
   1  16  12    9.38    3.15
  -1  16  13   -1.28    2.11
   1  16  13    3.20    2.64
  -1  16  14    4.57    2.59
   1  16  14    9.58    3.03
  -1  16  15    8.90    3.02
   1  16  15    9.43    3.17
  -1  16  16   17.14    3.67
   1  16  16   12.99    3.19
  -1  16  17    5.36    2.45
   1  16  17    1.31    1.62
  -1  16  18    3.18    1.76
  -1  17   0    1.36    1.86
  -1  17   0    2.46    2.34
  -1  17   1   10.64    3.20
  -1  17   1    7.72    2.72
  -1  17  -1    2.52    1.82
  -1  17  -1    9.05    2.58
  -1  17  -2   10.32    2.54
   1  17  -2   16.86    3.18
  -1  17   2   15.76    3.33
  -1  17  -2   12.22    2.97
  -1  17   2   17.32    3.49
  -1  17   3    6.25    2.60
   1  17  -3    3.22    2.09
  -1  17  -3    3.70    1.82
  -1  17   3    4.14    2.11
  -1  17  -3    1.81    1.90
  -1  17   4   -0.85    1.55
  -1  17  -4    2.19    2.29
  -1  17  -4    1.15    1.48
  -1  17   4   -1.11    1.79
  -1  17   4    2.69    2.23
  -1  17  -5    1.03    1.98
  -1  17   5    0.14    1.81
  -1  17   5    1.92    2.11
  -1  17   5    1.25    1.76
  -1  17   6    9.52    2.85
  -1  17   6    6.73    2.70
  -1  17   7    7.82    2.39
   1  17   7   13.22    2.94
  -1  17   7   16.73    3.63
  -1  17   8    3.49    2.08
  -1  17   8   -0.15    1.83
  -1  17   8    0.44    1.65
  -1  17   9   -0.43    1.57
  -1  17   9   -1.13    1.73
  -1  17   9    0.99    1.53
  -1  17  10    2.50    2.21
  -1  17  10   -0.89    1.31
  -1  17  10   -0.85    1.68
  -1  17  11    3.66    1.90
  -1  17  11   -2.01    2.42
  -1  17  11   -0.04    1.86
  -1  17  12    5.00    2.28
  -1  17  12    6.13    2.06
  -1  17  12    3.16    1.75
  -2   0   0  283.74    9.75
  -2   0  -1 8529.64   56.59
  -2   0   1 8550.12   49.71
  -2   0  -1 8429.35   34.82
  -2   0   2 1923.55   22.15
  -2   0  -2 1894.75   28.02
  -2   0  -3  755.11   14.07
  -2   0   3  747.86   12.74
  -2   0   4  483.46    9.19
  -2   0  -4  469.65   12.67
  -2   0  -5  265.44   10.59
  -2   0  -5  234.26   11.34
  -2   0  -6  479.94   15.97
  -2   0  -6  465.57   15.34
  -2   0  -6  462.17   16.39
  -2   0  -7  193.62   10.42
  -2   0  -7  181.73   10.59
  -2   0  -7  184.73   10.81
  -2   0  -8  131.99    9.53
  -2   0  -8  129.04    9.05
  -2   0  -8  123.36    9.32
  -2   0  -9  189.43   11.32
  -2   0  -9  161.73   11.04
  -2   0 -10  240.72   13.89
  -2   0 -10  253.90   13.37
  -2   0 -11  173.56   11.48
  -2   0 -11  172.75   12.03
  -2   0 -12   20.99    4.51
  -2   0 -12   24.50    4.93
  -2   0 -13  138.68   11.72
  -2   0 -13  128.60   11.02
  -2   0 -14  790.56   27.79
  -2   0 -14  801.78   28.48
  -2   0 -15  604.71   25.16
  -2   0 -15  617.59   25.52
  -2   0 -16    9.87    4.37
  -2   0 -16   11.46    4.35
  -2   0 -17  324.40   19.72
  -2   0 -17  330.20   20.18
  -2   0 -18  165.44   14.72
  -2   0 -18  166.37   14.29
  -2   0 -19   91.38   11.29
  -2   0 -19  113.28   12.68
  -2   0 -20  140.01   13.87
  -2   0 -20   97.10   12.18
  -2   0 -21   91.97   12.49
  -2   0 -22   14.86    5.81
  -2   0 -23   15.98    5.67
  -2   0 -24   44.28    9.77
   2   0 -25    3.04    4.18
  -2   0 -25   11.32    5.56
   2   0 -26   58.89   10.60
  -2   0 -26   72.31   13.19
  -2   0 -27   62.39   11.95
   2   0 -27   89.02   13.58
  -2   0 -28   73.96   14.14
  -2   0 -28   54.28    9.52
   2   0 -28   84.86   12.60
  -2   0 -29  104.83   12.71
  -2   0 -30   52.69    9.01
  -2   0 -31   -0.79    3.65
  -2   0 -32  103.48   12.46
  -2   0 -33   39.61    8.01
  -2   0 -34   19.68    5.80
  -2   0 -35    8.71    4.20
  -2   0 -36    4.64    3.47
  -2   0 -37   12.24    4.08
  -2   0 -38   -0.16    2.22
  -2   0 -39    1.64    2.09
  -2   0 -40    3.52    2.02
   2   0  41   -1.40    1.44
  -2  -1   0  296.32   10.60
  -2  -1  -1   40.81    4.36
  -2  -1  -1   38.78    3.73
  -2  -1  -2  670.44   15.49
  -2  -1  -3  137.81    7.49
  -2  -1  -4  518.31   15.65
  -2  -1  -5   61.29    5.98
  -2  -1  -5   40.68    4.91
  -2  -1  -6  106.44    7.68
  -2  -1  -6  107.39    8.21
  -2   1  -6  106.49    7.82
  -2  -1  -6  122.29    8.89
  -2  -1  -7   75.23    7.96
  -2  -1  -7   70.44    6.99
  -2  -1  -7   87.00    7.32
  -2   1  -7   85.41    7.18
  -2  -1  -8  116.41    9.11
  -2  -1  -8  109.28    9.58
  -2   1  -8  129.43    9.11
  -2  -1  -8  126.71    8.91
  -2  -1  -9   -3.01    2.55
  -2   1  -9    3.12    2.59
  -2  -1  -9    3.38    3.11
  -2   1  -9    4.08    2.56
  -2  -1  -9    4.32    2.37
  -2   1 -10   87.11    8.17
  -2  -1 -10   93.26    8.37
  -2   1 -10   85.71    8.82
  -2  -1 -10  102.01   10.39
  -2  -1 -10   91.69    8.71
  -2  -1 -11  109.95    9.78
  -2   1 -11  110.82    9.38
  -2  -1 -11  110.56    9.41
  -2  -1 -11  118.92   11.66
  -2   1 -11  113.69   10.42
  -2  -1 -12   41.29    6.46
  -2  -1 -12   43.07    7.46
  -2   1 -12   46.65    6.82
  -2  -1 -12   40.98    6.42
  -2   1 -12   50.02    6.78
  -2  -1 -13    7.39    3.64
  -2   1 -13    9.76    3.98
  -2  -1 -13    1.67    3.56
  -2   1 -13    9.08    3.82
  -2  -1 -13    7.90    3.69
  -2   1 -14  447.98   21.40
  -2  -1 -14  436.15   20.45
  -2   1 -14  431.60   20.41
  -2  -1 -14  463.36   21.71
  -2   1 -15  267.73   16.68
  -2   1 -15  276.13   17.73
  -2  -1 -15  290.22   17.62
  -2  -1 -15  282.13   17.06
  -2  -1 -16  194.40   14.77
  -2  -1 -16  230.10   16.30
  -2   1 -16  200.08   15.15
  -2   1 -16  199.14   15.21
  -2   1 -17   13.07    4.27
  -2   1 -17   17.38    4.53
  -2  -1 -17   21.46    6.22
  -2   1 -18    4.49    3.68
  -2   1 -18    4.45    3.37
  -2  -1 -18    2.60    3.80
  -2  -1 -19    3.57    3.97
  -2   1 -19    2.82    2.59
  -2   1 -19    3.26    3.40
  -2  -1 -20   50.70    9.17
  -2   1 -20   46.00    8.48
  -2   1 -20   46.41    8.86
  -2  -1 -21   -0.88    2.65
  -2   1 -21    5.68    2.76
  -2   1 -22   22.33    6.32
  -2  -1 -22   23.00    6.50
  -2   1 -23    2.52    3.50
  -2  -1 -23   -2.46    3.21
  -2  -1 -24   34.60    7.02
  -2   1 -24   21.20    7.04
  -2  -1 -24   30.12    7.90
   2   1 -25   -0.89    3.98
  -2   1 -25    1.93    5.80
  -2  -1 -25    1.14    3.36
   2  -1 -25    9.22    5.04
  -2  -1 -25    8.16    6.03
  -2   1 -26    0.71    4.02
  -2  -1 -26   -1.86    3.78
   2  -1 -26    1.82    3.13
   2   1 -26   -3.10    2.94
  -2  -1 -26   -1.75    3.41
  -2   1 -27  113.33   17.19
  -2  -1 -27  112.97   12.96
  -2  -1 -27  109.42   16.67
   2   1 -27  140.83   17.03
   2  -1 -27  135.06   17.02
   2  -1 -28   37.79    9.57
  -2  -1 -28   24.30    7.95
  -2   1 -28   36.03   10.50
  -2  -1 -28   33.17    7.35
   2   1 -28   25.88    7.07
  -2  -1 -29   11.04    5.65
  -2  -1 -30  160.44   15.58
  -2   1 -30  132.77   14.11
   2   1 -30  170.56   14.89
   2   1 -31   53.06    8.49
  -2   1 -31   73.12   10.73
  -2  -1 -31   70.11   10.46
  -2  -1 -32   41.47    8.22
   2   1 -32   36.88    7.08
  -2   1 -32   49.05    8.63
  -2  -1 -33   -0.99    2.69
  -2   1 -33   -0.85    3.34
  -2   1 -34   11.37    4.50
  -2  -1 -34    7.64    3.71
  -2  -1 -35   30.61    6.49
  -2   1 -35   39.40    7.38
  -2   1  36    2.97    2.22
  -2  -1 -36    4.85    3.30
  -2   1 -36   -0.70    2.15
  -2   1  37    5.27    3.10
  -2  -1 -37    2.84    2.75
  -2   1 -37    2.43    2.64
  -2   1 -38    1.44    2.46
  -2  -1 -38   -1.32    2.83
  -2   1 -39    0.21    1.92
  -2  -1 -39    2.47    2.59
  -2   1 -40   -1.13    1.84
   2   1  40    0.98    1.46
  -2  -1 -40    0.70    1.86
   2   1  41   -1.02    1.40
   2  -2   0   36.01    3.48
  -2  -2   0   18.89    3.43
   2  -2   1 1281.90   16.69
  -2  -2  -1 1263.57   25.26
   2  -2  -2 5318.97   45.64
  -2  -2  -2 5262.71   53.01
   2  -2  -3  379.10   13.50
  -2  -2  -3  373.40   14.71
   2  -2  -4 9999.00   75.38
  -2  -2  -5 2454.62   41.14
   2  -2  -5 2381.39   39.74
   2  -2  -6  876.61   25.98
  -2  -2  -6  937.12   27.09
  -2  -2  -7   81.89    8.73
  -2   2  -7   79.74    6.99
   2  -2  -7   76.06    8.45
  -2  -2  -7   85.62    7.18
   2  -2  -8  136.50   11.89
  -2   2  -8  126.23    9.17
  -2  -2  -8  132.22   11.70
  -2  -2  -8  124.43    9.12
  -2  -2  -9   44.24    5.81
  -2   2  -9   51.71    6.19
  -2  -2  -9   57.70    8.46
   2  -2  -9   57.73    8.07
  -2  -2 -10  690.08   28.35
   2  -2 -10  750.81   29.89
  -2   2 -10  692.51   22.48
  -2  -2 -10  667.78   22.12
  -2  -2 -11    6.39    3.28
  -2   2 -11   10.54    4.13
  -2  -2 -11   -0.24    3.08
  -2  -2 -12 1036.11   37.42
  -2  -2 -12 1130.76   30.92
  -2   2 -12 1048.19   29.91
  -2   2 -13  193.80   14.92
  -2  -2 -13  193.12   16.96
  -2   2 -13  184.66   13.04
  -2  -2 -13  186.96   13.24
  -2   2 -14  215.81   14.60
  -2   2 -14  201.14   15.32
  -2  -2 -14  195.65   17.72
  -2  -2 -14  202.11   14.49
  -2   2 -15   31.63    5.95
  -2   2 -15   25.43    5.82
  -2  -2 -15   21.92    6.58
  -2  -2 -15   26.77    5.88
  -2  -2 -16  765.86   29.63
  -2   2 -16  768.74   30.83
  -2  -2 -16  738.84   37.04
  -2   2 -16  770.58   29.65
  -2   2 -17   -0.14    2.91
  -2   2 -17    5.23    3.94
  -2  -2 -17    4.51    2.88
  -2  -2 -18   82.79   10.62
  -2   2 -18   77.73   10.38
  -2   2 -18   95.67   11.76
  -2   2 -19   27.94    7.15
  -2  -2 -19   21.49    6.15
  -2   2 -19   20.46    5.17
  -2  -2 -20   41.03    8.21
  -2   2 -20   48.12    8.80
  -2   2 -20   46.66    8.47
  -2  -2 -21    6.62    4.01
  -2   2 -21    1.08    3.07
  -2   2 -22    7.25    4.93
  -2  -2 -22    5.52    5.23
  -2  -2 -23    8.44    4.27
  -2   2 -23    5.38    3.28
  -2  -2 -23   10.19    6.34
  -2   2 -24    6.55    5.24
  -2  -2 -24    3.85    4.08
  -2  -2 -24   12.60    5.00
   2  -2 -24    9.25    4.49
   2   2 -24   16.06    5.53
   2   2 -25    0.96    2.76
  -2  -2 -25    9.54    4.89
   2  -2 -25    7.87    4.68
  -2   2 -25   12.94    5.99
  -2  -2 -25   10.44    4.87
  -2  -2 -26   12.94    7.59
  -2   2 -26   11.66    5.35
  -2  -2 -26   14.07    5.09
   2   2 -26   13.94    5.44
   2  -2 -26   15.74    5.93
  -2  -2 -27   38.99    7.90
  -2   2 -27   39.70   11.03
  -2  -2 -27   41.35   11.12
   2   2 -27   39.91    8.88
   2  -2 -27   43.51    9.30
  -2  -2 -28  103.54   16.71
  -2   2 -28   63.43   14.13
  -2  -2 -28   93.43   11.75
   2  -2 -28   64.92   12.31
   2   2 -28   99.05   14.87
  -2  -2 -29   47.83    8.77
  -2  -2 -30    5.46    4.00
  -2  -2 -31   -0.75    2.68
  -2  -2 -32   17.38    5.89
  -2   2 -32   18.55    6.05
   2   2 -32   33.76    7.00
  -2   2 -33    9.24    4.05
  -2  -2 -33    0.99    3.77
   2   2 -33    5.66    3.37
  -2   2 -34   19.24    5.78
   2   2 -34   18.41    5.22
  -2  -2 -34    9.73    3.75
  -2  -2 -35   10.59    4.63
  -2   2 -35    8.26    4.50
  -2   2  35    7.09    3.69
  -2   2  36   -0.32    2.39
  -2  -2 -36    1.49    2.36
  -2  -2 -37   -0.43    1.60
  -2   2 -37    0.73    2.02
  -2  -2 -37    1.28    2.18
  -2   2  38   -1.60    2.05
  -2   2 -38    0.21    1.92
  -2  -2 -38    4.69    2.25
  -2  -2 -39   -1.53    1.84
  -2   2 -39    1.80    1.65
   2   2  39    4.99    2.66
  -2  -2 -40    5.38    2.24
  -2   2 -40    3.09    1.73
   2   2  40    5.93    2.42
   2   2  41    1.79    1.52
  -2  -3   0 1096.32   27.80
   2  -3   0 1068.33   21.74
   2  -3  -1 1946.20   30.85
  -2  -3  -1 1972.89   37.40
   2  -3   1 1942.80   28.40
   2  -3  -2  748.89   20.42
   2  -3   2  742.82   17.48
  -2  -3  -2  757.44   23.63
  -2  -3  -3 5753.35   66.96
   2  -3  -3 5703.66   60.50
   2  -3  -4  749.48   23.24
  -2  -3  -4  754.58   25.19
   2  -3  -5  162.44   11.83
  -2  -3  -5  166.98   12.10
  -2  -3  -6   25.28    5.82
   2  -3  -6   21.91    4.83
  -2  -3  -7   28.40    6.08
   2  -3  -7   38.13    6.75
   2  -3  -8  130.05   12.10
  -2   3  -8  150.01   10.02
  -2  -3  -8  147.53    9.89
  -2  -3  -8  149.16   13.38
  -2  -3  -9   37.49    5.34
  -2  -3  -9   39.88    7.84
   2  -3  -9   27.06    6.30
  -2   3  -9   35.24    5.36
   2  -3 -10  150.45   14.75
  -2  -3 -10  148.27   10.70
  -2   3 -10  129.31   10.02
  -2  -3 -10  144.03   14.32
  -2  -3 -11  357.66   17.15
   2  -3 -11  400.53   24.00
  -2   3 -11  345.79   16.88
  -2  -3 -11  347.02   22.26
  -2  -3 -12   87.65    8.90
  -2   3 -12   72.28    8.12
   2  -3 -12   83.47   12.30
  -2  -3 -12   80.24   11.61
  -2  -3 -13   58.18    9.83
  -2   3 -13   67.59    8.02
   2  -3 -13   74.28   11.39
  -2  -3 -13   65.00    8.09
  -2  -3 -14   -3.26    3.18
  -2   3 -14    0.23    2.21
  -2  -3 -14    2.64    3.99
  -2  -3 -15    7.51    3.41
  -2   3 -15    4.90    3.35
  -2  -3 -15    9.26    5.62
  -2   3 -16    9.63    3.74
  -2  -3 -16    7.30    5.64
  -2  -3 -16   17.68    5.42
  -2   3 -16   11.04    4.65
  -2  -3 -17  189.98   20.29
  -2   3 -17  168.79   15.55
  -2   3 -17  173.13   14.95
  -2  -3 -17  170.42   14.80
  -2  -3 -18   98.51   12.01
  -2   3 -18   88.56   11.79
  -2   3 -18  114.04   12.55
  -2  -3 -18   95.37   15.60
  -2   3 -19  194.20   17.24
  -2   3 -19  180.45   16.62
  -2  -3 -19  176.93   16.36
  -2   3 -20  110.03   13.44
  -2  -3 -20  135.97   15.00
  -2   3 -20  127.21   14.18
  -2   3 -21   32.03    8.19
  -2  -3 -21   28.56    7.24
  -2  -3 -22   10.20    3.97
  -2   3 -22   12.22    4.48
   2  -3 -23   18.80    5.97
   2   3 -23   10.09    5.57
  -2   3 -23   10.42    5.97
  -2  -3 -23    9.69    3.60
  -2  -3 -23    7.97    4.49
   2   3 -24   21.02    7.40
  -2  -3 -24   13.75    5.68
  -2   3 -24   14.47    7.23
  -2  -3 -24   14.25    6.55
   2  -3 -24   16.98    5.82
   2  -3 -25   36.33    8.61
   2   3 -25   38.21    8.56
  -2  -3 -25   27.96    8.26
  -2   3 -25   21.32    7.92
  -2  -3 -25   42.84    7.86
  -2  -3 -26   78.88   10.93
  -2  -3 -26   78.02   13.72
  -2   3 -26   80.08   13.94
   2  -3 -26   90.31   13.35
   2   3 -26   75.72   12.03
  -2   3 -27  106.71   17.00
   2   3 -27  130.48   16.52
   2  -3 -27  131.29   16.67
  -2  -3 -27  101.29   12.66
  -2  -3 -27  138.24   18.46
  -2  -3 -28    5.44    3.76
  -2  -3 -29  188.70   16.71
  -2  -3 -30   67.36   10.23
  -2  -3 -31    0.16    3.25
  -2  -3 -32    8.28    4.46
  -2   3 -33   19.22    5.34
  -2  -3 -33   24.84    6.10
  -2   3  33   20.86    5.48
  -2  -3 -34   18.42    5.13
  -2   3 -34   16.07    4.94
   2   3 -34   14.55    4.20
  -2   3  34   16.46    4.59
  -2   3  35   11.81    4.60
   2   3 -35    8.41    3.48
  -2   3 -35   -0.13    2.33
  -2  -3 -35    4.50    2.98
  -2   3  36    4.82    2.50
  -2   3 -36    7.55    3.09
  -2  -3 -36    4.38    2.70
  -2  -3 -37    6.72    3.24
  -2   3 -37    3.58    2.01
  -2   3  37   10.29    3.27
  -2   3 -38    7.43    3.41
  -2  -3 -38    2.81    1.75
  -2  -3 -38    5.40    2.57
   2   3  38    4.03    2.29
  -2   3  38    9.21    3.00
  -2  -3 -39    2.17    1.97
   2   3  39    2.55    2.29
  -2   3 -39    7.71    2.90
  -2   3 -40    1.65    1.84
   2   3  40    0.46    1.43
  -2  -4   0  287.72   16.44
   2  -4   0  319.11   14.59
  -2  -4   1  203.38   13.92
   2  -4  -1  220.37   12.48
  -2  -4  -1  189.96   13.68
   2  -4   1  217.72   11.75
   2  -4  -2 1027.56   27.62
   2  -4   2 1052.73   25.69
  -2  -4  -2 1073.85   31.93
   2  -4  -3  298.27   15.66
   2  -4   3  295.96   13.75
  -2  -4  -3  265.02   16.40
  -2  -4  -4   89.26    9.91
   2  -4  -4   96.10    9.84
   2  -4  -5  964.94   30.99
  -2  -4  -5  972.93   32.40
  -2  -4  -6  200.92   15.31
   2  -4  -6  195.62   14.65
   2  -4  -7   64.87    8.99
  -2  -4  -7   64.22    9.31
   2  -4  -8   41.42    7.85
  -2  -4  -8   46.75    8.52
   2  -4  -9   76.02   10.37
  -2  -4  -9   81.99   11.51
  -2   4 -10   95.66    8.93
  -2  -4 -10   88.74   12.25
  -2  -4 -10   99.37    9.13
   2  -4 -10   92.14   12.16
  -2  -4 -11  601.88   22.70
  -2   4 -11  575.11   22.31
   2  -4 -11  614.06   31.51
  -2  -4 -11  599.88   31.18
   2  -4 -12   39.92    9.03
  -2  -4 -12   34.18    8.79
  -2   4 -12   35.06    5.92
  -2  -4 -12   38.52    6.21
  -2  -4 -13   17.82    4.95
  -2  -4 -13   28.47    7.53
   2  -4 -13   18.82    7.10
  -2   4 -13   19.86    5.22
  -2  -4 -14   52.50    7.42
  -2  -4 -14   55.22   10.70
   2  -4 -14   55.85   10.90
  -2   4 -14   51.51    7.69
  -2  -4 -15   40.97    7.09
  -2   4 -15   48.39    7.75
   2  -4 -15   58.20   12.04
  -2  -4 -15   49.27   11.03
  -2   4 -16   55.51    8.73
  -2  -4 -16   55.62    8.46
  -2  -4 -16   33.27    9.46
  -2  -4 -17   22.80    7.22
  -2   4 -17   22.90    5.89
  -2  -4 -17   20.52    5.65
  -2   4 -18   27.54    6.81
  -2  -4 -18   22.35    8.73
  -2   4 -18   36.12    8.36
  -2  -4 -18   19.71    5.37
  -2   4 -19   42.92    8.47
  -2  -4 -19   31.83    9.48
  -2   4 -19   45.78    9.19
  -2  -4 -19   49.33    8.92
  -2  -4 -20   75.81   14.54
  -2   4 -20   65.37   10.78
  -2   4 -20   70.71   10.88
  -2  -4 -20   76.90   11.36
  -2   4 -21  108.23   14.06
  -2  -4 -21  117.37   14.26
   2   4 -22  148.05   15.30
  -2  -4 -22  126.74   12.90
  -2  -4 -22  107.56   14.55
   2  -4 -22  136.21   14.69
  -2   4 -22  113.75   14.93
  -2  -4 -23   11.19    4.86
   2  -4 -23    5.11    3.37
  -2   4 -23    8.00    4.15
   2   4 -23   13.00    5.10
  -2   4 -24   55.15   11.76
  -2  -4 -24   31.46    7.24
  -2  -4 -24   47.03    9.91
   2  -4 -24   43.56    9.15
   2   4 -24   35.10    8.34
   2  -4 -25   65.95   11.66
  -2   4 -25   54.20   11.62
  -2  -4 -25   55.06    9.29
  -2  -4 -25   45.83   10.82
   2   4 -25   55.55   10.57
  -2   4 -26  160.86   20.00
  -2  -4 -26  161.80   19.84
   2  -4 -26  145.87   17.33
  -2  -4 -26  143.27   14.35
   2   4 -26  149.12   17.32
   2  -4 -27    2.27    5.65
  -2  -4 -27    2.79    2.59
  -2  -4 -27    9.73    7.82
  -2  -4 -28   43.81    8.47
  -2  -4 -29   12.25    4.97
  -2   4  30   25.65    6.51
  -2  -4 -30   22.50    6.33
  -2  -4 -31    3.29    3.46
  -2   4  31   -0.22    3.41
  -2  -4 -32   27.29    6.30
  -2   4  32   19.54    5.49
  -2  -4 -33    6.01    3.64
  -2   4  33    0.98    2.73
  -2  -4 -34    5.88    4.12
  -2   4 -34    5.41    3.85
  -2   4  34    8.66    3.64
  -2  -4 -35   -0.97    2.16
  -2   4  35    1.18    2.04
   2   4 -35    0.60    2.49
  -2   4 -35   -0.53    2.27
   2   4 -36    5.91    3.04
  -2   4 -36   11.55    3.94
   2   4  36    5.92    2.68
  -2  -4 -36    7.08    3.28
  -2   4  36    9.29    3.01
  -2  -4 -37    1.40    2.56
  -2   4  37   -1.66    1.99
   2   4  37    3.81    2.85
  -2   4 -37    1.25    2.34
   2   4  38    4.27    2.57
  -2   4 -38   -1.00    1.63
  -2   4  38    0.11    1.98
  -2  -4 -38    1.73    1.60
  -2   4 -39    4.34    2.44
  -2  -4 -39    6.47    1.97
  -2   4 -40    2.04    1.58
   2   4  40    1.44    1.53
  -2  -5   0    4.61    3.05
   2  -5   0    2.59    2.11
  -2  -5  -1    2.87    3.90
   2  -5  -1    4.13    2.50
   2  -5   1    4.55    2.71
  -2  -5   1    7.80    4.14
  -2  -5  -2    6.57    3.63
  -2  -5   2    6.36    3.81
   2  -5  -2    6.64    2.74
   2  -5   2    1.96    2.42
   2  -5  -3   11.61    3.78
   2  -5   3    5.32    2.47
  -2  -5  -3    7.29    4.10
   2  -5   4  179.61   12.76
   2  -5  -4  167.96   13.74
  -2  -5  -4  181.71   15.53
   2  -5  -5   87.66   10.48
  -2  -5  -5   77.61   10.75
   2  -5  -6  283.26   19.08
  -2  -5  -6  296.63   20.43
  -2  -5  -7  543.11   28.33
   2  -5  -7  533.99   27.18
  -2  -5  -8  118.81   14.16
   2  -5  -8  104.31   12.67
   2  -5  -9    3.29    4.53
  -2  -5  -9    3.80    3.59
   2  -5 -10  299.49   22.30
  -2  -5 -10  314.16   24.26
   2  -5 -11  307.25   23.58
  -2  -5 -11  274.08   23.13
   2  -5 -12   55.52   11.00
  -2  -5 -12   46.62   10.54
  -2  -5 -13   44.11    7.01
  -2   5 -13   38.07    6.40
   2  -5 -13   26.93    8.33
  -2  -5 -13   24.37    8.66
  -2   5 -14   55.66    7.73
  -2  -5 -14   60.84    8.36
   2  -5 -14   54.66   11.20
  -2  -5 -14   62.66   12.13
  -2  -5 -15    2.67    5.76
  -2  -5 -15    1.94    3.44
  -2   5 -15    1.12    2.82
   2  -5 -15    6.95    5.04
  -2  -5 -16   70.55   13.45
   2  -5 -16   58.55   12.03
  -2  -5 -16   70.66    9.84
  -2   5 -16   71.87    9.67
  -2  -5 -17    7.97    4.01
  -2   5 -17    6.88    4.13
  -2  -5 -17   11.98    7.51
   2  -5 -17    6.91    6.87
  -2  -5 -18  135.99   14.42
  -2  -5 -18  142.26   20.09
  -2   5 -18  123.87   13.71
  -2   5 -19   50.45    9.22
  -2  -5 -19   61.60   14.15
  -2  -5 -19   62.05   10.27
   2  -5 -20   42.31    7.94
  -2  -5 -20   28.77    9.57
  -2   5 -20   53.70    9.72
  -2   5 -20   56.18   10.90
   2   5 -20   43.98    7.80
  -2  -5 -20   41.04    8.59
   2   5 -21    3.75    3.07
  -2   5 -21   16.81    5.89
  -2  -5 -21    4.99    2.92
   2  -5 -21    8.22    3.00
  -2  -5 -21    0.21    5.88
  -2  -5 -21    5.56    4.25
  -2   5 -22  121.62   15.42
  -2  -5 -22   92.33   13.87
  -2  -5 -22  102.08   11.55
   2   5 -22  119.99   13.67
   2  -5 -22   95.72   12.33
  -2  -5 -23   -2.62    6.18
  -2   5 -23    6.71    4.62
   2  -5 -23    5.98    4.42
  -2  -5 -23    5.08    3.44
  -2   5  23   10.48    4.33
   2   5 -23    8.29    5.11
  -2   5  24  142.79   13.74
   2   5 -24  117.16   14.85
  -2  -5 -24  100.78   11.72
   2  -5 -24  125.03   14.99
  -2  -5 -24   80.03   13.07
   2   5 -25   17.12    5.28
  -2  -5 -25   14.85    4.66
   2  -5 -25   17.25    6.70
  -2   5  25    7.13    4.00
  -2   5  26  188.32   15.75
   2  -5 -26  166.00   18.83
  -2  -5 -26  155.28   14.91
  -2   5  27  187.80   15.91
  -2  -5 -27  174.65   15.56
  -2   5  28    6.90    3.68
  -2  -5 -28    6.56    3.97
  -2   5  29    4.60    3.37
  -2  -5 -29    2.29    4.38
  -2  -5 -30    1.33    3.06
  -2   5  30    8.41    3.73
  -2  -5 -31    6.72    3.74
  -2   5  31    2.69    3.23
  -2  -5 -32    5.34    3.58
  -2   5  32    3.56    2.79
   2   5  33    2.68    2.66
  -2  -5 -33    8.20    4.03
  -2   5  33    4.35    3.24
  -2  -5 -34   13.12    4.37
  -2   5  34   11.48    4.67
   2   5  34   14.17    4.46
  -2   5  35    2.92    2.21
  -2   5 -35    3.88    2.88
   2   5  35    4.57    3.22
   2   5 -35    2.64    2.37
  -2   5 -36    6.31    3.16
   2   5  36    4.35    3.05
  -2   5  36   -0.24    2.34
   2   5 -36    7.33    2.90
   2   5  37    3.51    2.57
  -2   5  37   -1.21    1.78
  -2   5 -37    1.88    2.47
  -2  -5 -38    7.33    2.08
  -2   5  38    1.46    2.56
   2   5  38    6.71    2.70
  -2   5 -38    8.28    2.60
   2   5  39    8.16    2.69
  -2  -5 -39    8.45    2.18
  -2   5 -39    5.09    2.20
  -2  -6   0   80.74   11.01
   2  -6   0   70.59    9.35
  -2  -6   1   44.92    8.59
  -2  -6  -1   54.54    9.64
   2  -6   1   52.43    7.90
   2  -6  -1   41.34    7.21
  -2  -6   2  198.92   17.10
  -2  -6  -2  163.82   15.89
   2  -6   2  181.77   14.20
   2  -6  -2  179.75   14.84
   2  -6   3   79.07    9.52
  -2  -6   3   98.27   12.53
   2  -6  -3   95.95   11.62
  -2  -6  -3  103.30   13.15
   2  -6  -4 1073.59   37.95
  -2  -6  -4 1124.57   41.87
   2  -6   4 1117.85   35.17
  -2  -6   4 1193.28   42.17
   2  -6  -5   36.14    7.49
   2  -6   5   45.13    7.33
  -2  -6  -5   44.71    9.29
   2  -6  -6   92.90   12.27
   2  -6   6   92.71   10.83
  -2  -6  -6   97.22   13.06
   2  -6  -7  188.54   17.55
  -2  -6  -7  161.91   16.85
   2  -6  -8  297.91   22.38
  -2  -6  -8  314.89   23.92
  -2  -6  -9   57.75   11.21
   2  -6  -9   65.90   11.20
   2  -6 -10  864.54   40.76
  -2  -6 -10  974.50   44.32
   2  -6 -11   44.80   10.33
  -2  -6 -11   36.35    9.22
   2  -6 -12  492.27   32.65
  -2  -6 -12  512.97   34.38
   2  -6 -13   38.71   10.02
  -2  -6 -13   45.03   11.33
  -2  -6 -14    3.00    4.31
   2  -6 -14    3.03    4.80
  -2  -6 -15   19.89    8.69
   2  -6 -15   18.20    6.91
  -2  -6 -16   85.05   15.81
   2  -6 -16   97.30   16.60
  -2  -6 -17   17.88    8.99
   2   6 -17   17.31    4.49
   2  -6 -17   17.13    8.15
   2  -6 -17   12.00    4.57
   2  -6 -18   25.64    9.83
  -2  -6 -18   20.45    9.00
   2  -6 -18   32.28    6.59
  -2  -6 -19    8.69    3.60
  -2   6  19    9.78    4.30
  -2  -6 -20   56.85    8.02
  -2   6  20   68.64    9.18
  -2  -6 -20   66.48   14.95
  -2  -6 -21    0.28    6.32
  -2   6  21   10.33    4.53
  -2  -6 -21    8.21    2.82
  -2   6  22   97.68   11.07
  -2  -6 -22   89.74   10.76
  -2  -6 -22   88.76   18.72
  -2  -6 -23   48.31    8.43
  -2   6  23   69.16   10.14
  -2   6  24  223.24   16.93
  -2  -6 -24  194.06   16.52
  -2  -6 -25    8.66    4.54
  -2   6  25   16.25    5.38
  -2  -6 -26    5.40    3.83
  -2   6  26   -0.70    2.85
  -2  -6 -27    7.16    5.05
  -2   6  27    9.14    4.46
  -2  -6 -28   23.15    5.96
  -2   6  28   15.24    4.76
  -2  -6 -29   10.14    5.05
  -2   6  29    8.79    4.33
   2   6  29    7.74    3.66
  -2  -6 -30    0.42    2.48
  -2   6  30   -0.52    3.65
   2   6  30   -0.96    2.88
  -2  -6 -31   10.32    4.35
  -2   6  31    1.89    2.80
   2   6  31    1.23    3.32
  -2   6  32    3.68    3.29
   2   6  32    3.46    3.27
  -2   6  33   -2.68    2.88
   2   6  33    2.63    3.21
  -2   6  34    3.94    2.58
   2   6  34    1.03    2.34
  -2   6  35    0.66    2.28
   2   6  35    2.79    2.64
  -2   6  36   13.85    3.46
   2   6 -36   10.96    3.16
   2   6  36    5.25    3.06
  -2   6 -36    9.04    3.44
  -2   6  37   10.72    2.87
  -2   6 -37    8.23    3.10
   2   6  37    3.44    2.40
   2   6  38    1.68    2.05
  -2   6 -38    0.64    1.48
  -2  -6 -38    2.38    1.51
   2   6  39    1.48    1.78
  -2   6 -39    1.30    1.57
   2  -7   0    9.47    4.59
  -2  -7   0    7.71    5.02
   2  -7   1    4.72    3.03
   2  -7  -1    1.60    2.73
  -2  -7   1    9.48    3.89
  -2  -7  -1    9.98    3.38
  -2  -7   2    8.39    4.49
   2  -7  -2   11.54    4.79
  -2  -7  -2   18.14    6.93
   2  -7   2    6.55    3.82
  -2  -7   3  200.78   18.98
   2  -7   3  195.54   16.59
  -2  -7  -3  187.47   18.51
   2  -7  -3  210.20   18.15
   2  -7   4   27.19    6.65
   2  -7  -4   26.82    7.09
  -2  -7   4   24.61    6.77
  -2  -7  -4   26.57    7.69
  -2  -7   5   69.35   11.35
  -2  -7  -5   64.08   11.45
   2  -7   5   57.23    9.47
   2  -7  -5   59.22   10.08
   2  -7   6  115.42   12.93
  -2  -7   6  142.20   16.80
  -2  -7  -6  131.62   16.69
   2  -7  -6  135.70   16.01
   2  -7  -7  604.14   33.67
   2  -7   7  635.23   30.46
  -2  -7  -7  632.79   36.29
   2  -7   8    6.79    4.28
  -2  -7  -8    6.45    5.98
   2  -7  -8   12.35    5.59
  -2  -7  -9  270.69   24.85
   2  -7   9  306.31   22.01
   2  -7  -9  301.66   25.30
  -2  -7 -10   71.88   13.50
   2  -7 -10   66.33   12.64
   2  -7 -11   58.33   12.03
  -2  -7 -11   58.62   12.57
  -2  -7 -12   33.19   10.66
   2  -7 -12   29.56    9.37
   2  -7 -13   37.04   10.17
  -2  -7 -13   36.47   10.07
   2  -7 -14   17.91    7.30
  -2  -7 -14    9.95    5.86
  -2  -7 -15    9.94    4.74
   2  -7 -15   -1.21    4.00
   2  -7 -16   11.42    7.98
  -2  -7 -16    5.39    5.35
  -2  -7 -17   57.55   14.39
   2   7  17   31.27    5.82
  -2  -7 -17   35.66    7.05
  -2   7  17   33.73    7.02
   2  -7 -17   36.28   10.51
   2   7  18    8.09    4.14
  -2  -7 -18    2.10    2.52
  -2   7  18    4.30    2.80
  -2  -7 -18    3.27    6.60
   2  -7 -18    7.97    7.62
  -2  -7 -19   70.53   15.94
  -2  -7 -19   72.89    9.67
  -2   7  19   69.24    9.31
   2   7  19   86.76   10.26
   2  -7 -19   71.63   15.82
  -2   7  20  134.21   13.04
  -2  -7 -20   97.20   19.27
   2   7  20  100.15   11.35
  -2  -7 -20  108.78   11.70
  -2  -7 -21  264.06   31.58
   2   7  21  283.57   18.91
  -2  -7 -21  282.44   19.13
  -2   7  21  270.22   18.68
   2   7  22  128.36   13.27
  -2  -7 -22  105.29   21.21
  -2  -7 -22  104.03   11.87
  -2   7  22  103.54   11.95
   2   7  23  363.06   21.85
  -2   7  23  378.27   22.29
  -2  -7 -23  339.17   21.61
  -2  -7 -23  325.66   35.84
   2   7  24   31.30    6.37
  -2   7  24   41.81    8.03
  -2  -7 -24   32.75    6.85
  -2  -7 -25    0.58    2.67
  -2   7  25   -3.52    3.49
   2   7  25    0.18    3.37
   2   7  26   15.14    5.31
  -2   7  26   12.71    5.00
  -2  -7 -26    8.58    4.32
  -2   7  27   20.89    5.98
   2   7  27   18.74    5.40
   2   7  28   19.11    5.97
  -2   7  28   13.39    4.67
   2   7  29   22.50    6.32
  -2   7  29   26.65    6.17
  -2   7  30    4.86    3.08
   2   7  30   -0.38    2.67
   2   7  31    7.99    4.14
  -2   7  31   10.99    4.49
  -2   7  32    2.06    2.28
   2   7  32   -2.35    2.33
  -2   7  33    7.99    3.09
   2   7  33    1.62    2.41
  -2   7  34    2.01    2.53
   2   7  34   -0.27    2.18
   2   7  35    2.20    2.33
  -2   7  35    3.94    2.61
   2   7  36   18.68    4.26
  -2   7 -36   19.82    4.62
  -2   7  36   15.07    3.55
   2   7 -36   13.20    3.34
  -2   7  37   12.34    3.11
   2   7  37   12.60    3.42
   2   7  38   -1.88    1.50
  -2   7 -38   -0.29    1.45
  -2  -7 -38    1.54    1.21
  -2  -8   0   13.44    6.41
   2  -8   0   18.20    6.70
  -2  -8  -1   13.03    6.28
   2  -8   1   20.45    6.20
   2  -8  -1   10.09    5.44
  -2  -8   1   15.17    5.97
  -2  -8  -2   59.53   11.83
   2  -8   2   66.55   10.88
   2  -8  -2   51.56    9.90
  -2  -8   2   59.88   11.46
   2  -8  -3   15.25    6.15
   2  -8   3    8.89    4.72
  -2  -8  -3   15.45    7.28
  -2  -8   3   22.94    8.51
  -2  -8   4   68.57   12.31
  -2  -8  -4   65.62   12.23
   2  -8   4   69.87   11.57
   2  -8  -4   60.61   11.51
   2  -8  -5    6.70    4.23
  -2  -8   5    5.50    4.71
  -2  -8  -5   15.65    7.52
   2  -8   5   15.44    6.15
   2  -8   6   89.65   12.37
   2  -8  -6   65.31   11.80
  -2  -8  -6   56.30   11.55
  -2  -8   6   85.39   14.63
   2  -8  -7  237.04   22.79
  -2  -8  -7  221.78   23.01
  -2  -8   7  192.86   21.15
   2  -8   7  226.30   20.00
   2  -8   8   60.27   10.77
  -2  -8   8   53.74   11.77
   2  -8  -8   41.33    9.84
  -2  -8  -8   30.77    9.71
  -2  -8   9  263.90   24.85
   2  -8   9  273.49   22.40
  -2  -8  -9  278.54   27.25
   2  -8  -9  259.11   25.09
   2  -8  10    9.76    4.33
  -2  -8 -10    3.57    4.07
   2  -8 -10   10.18    4.64
   2  -8 -11   41.68   11.13
   2  -8  11   21.56    6.89
  -2  -8 -11   33.63   10.44
   2  -8 -12   85.68   15.78
  -2  -8 -12   89.57   16.46
   2  -8  12  103.85   14.68
   2  -8  13    9.32    5.17
  -2  -8 -13    0.84    6.19
   2  -8 -13    1.77    4.38
  -2   8  14    5.00    3.85
   2  -8 -14   11.97    8.13
  -2  -8 -14    2.65    7.63
  -2   8 -15   -1.58    2.79
   2  -8 -15   12.54    7.58
  -2   8  15   13.20    4.57
   2   8  15    0.89    2.82
  -2  -8 -15    1.75    5.55
  -2  -8 -16   55.91   14.72
   2   8  16   37.52    7.02
   2  -8 -16   54.32   13.84
  -2   8  16   33.95    6.81
   2   8  17    2.84    3.35
  -2   8  17    4.24    3.57
   2  -8 -17    7.38    5.07
  -2  -8 -17    1.94    7.04
  -2  -8 -18   25.72    9.32
  -2   8  18   27.32    6.04
   2   8  18   17.02    5.40
   2  -8 -18   24.73   10.92
  -2  -8 -19    8.20    5.96
   2   8  19    6.09    3.14
  -2   8  19    9.71    4.61
   2  -8 -19   -4.29    5.51
  -2  -8 -20   50.53   15.61
  -2   8  20   73.31    9.63
   2   8  20   82.94   10.46
   2   8  21    9.23    4.25
  -2  -8 -21   10.71   13.22
  -2   8  21    8.24    4.26
   2   8  22   41.43    7.41
  -2   8  22   48.23    8.05
  -2   8  23   28.27    6.59
   2   8  23   32.08    7.45
  -2   8  24   82.36   10.89
   2   8  24   93.73   11.39
   2   8  25   64.23    9.83
  -2   8  25   75.71   10.33
  -2   8  26   72.44    9.98
   2   8  26   64.81    9.62
  -2   8  27    9.40    4.33
   2   8  27   13.54    4.86
   2   8  28   -0.88    3.24
  -2   8  28    4.45    3.78
  -2   8  29    3.99    2.64
   2   8  29    1.40    2.81
  -2   8  30    1.10    3.15
   2   8  30    2.66    3.02
  -2   8  31    8.10    3.79
   2   8  31    1.67    2.76
  -2   8  32   -3.26    2.64
   2   8  32    2.70    3.30
  -2   8  33    2.28    2.53
   2   8  33    6.20    3.09
  -2   8  34   14.78    3.79
   2   8  34   10.12    3.42
   2   8  35    9.61    3.40
  -2   8  35   11.10    3.13
  -2  -8 -36    0.55    1.26
   2   8  36    0.26    1.70
  -2   8 -36    2.58    2.11
  -2   8  36    0.09    1.60
   2   8  37    0.39    1.39
  -2   8 -37    3.26    1.83
  -2  -8 -37    0.98    1.15
  -2  -9   0   11.08    7.21
   2  -9   0   19.40    7.60
  -2  -9  -1   25.12    9.23
  -2  -9   1   17.86    7.38
   2  -9  -1   12.94    6.58
   2  -9   1   24.31    7.53
  -2  -9  -2   -0.25    4.95
  -2  -9   2    9.50    5.71
   2  -9   2   -0.75    5.23
   2  -9  -2    2.87    4.11
   2  -9  -3  161.17   19.13
   2  -9   3  169.08   18.46
  -2  -9   3  173.77   20.96
  -2  -9  -3  162.84   20.92
  -2  -9   4    7.15    6.09
  -2  -9  -4    0.55    6.37
   2  -9  -4    0.26    3.67
   2  -9   4   -0.75    5.59
   2  -9  -5   23.50    8.13
   2  -9   5   30.29    9.11
  -2  -9  -5   24.10    8.55
  -2  -9   5   19.68    8.36
  -2  -9   6   43.75   11.44
   2  -9  -6   61.45   12.72
  -2  -9  -6   29.41    9.31
   2  -9   6   44.71    9.41
  -2  -9   7  104.56   16.58
   2  -9  -7   90.53   15.29
   2  -9   7  134.66   17.08
  -2  -9  -7  121.19   18.78
  -2  -9  -8  105.21   18.20
   2  -9  -8  124.97   18.26
   2  -9   8  135.67   16.87
  -2  -9   8  114.98   17.41
  -2  -9   9   69.54   14.55
   2  -9   9   52.50   10.70
   2  -9  -9   61.87   13.78
  -2  -9  -9   49.68   14.13
   2  -9  10   14.80    6.38
  -2   9 -10   29.55    6.63
  -2   9  10   26.15    5.70
  -2  -9 -10   21.42    8.69
   2  -9 -10   23.45    9.88
  -2  -9  10   15.17    5.42
  -2   9 -11   35.45    6.82
   2  -9  11   33.04    8.40
  -2  -9 -11   21.35    7.90
   2   9  11   40.90    6.75
  -2  -9  11   38.04   11.06
  -2   9 -11   39.03    6.86
   2  -9 -11   44.15   12.26
  -2   9  11   40.17    7.18
   2  -9  12   19.62    8.13
  -2  -9 -12    7.62    8.40
  -2   9 -12   -6.88    3.90
   2   9  12    4.27    3.30
  -2  -9  12   10.42    6.85
  -2   9  12    2.91    2.55
   2  -9 -12   -0.83    5.46
  -2   9 -13   11.84    4.89
  -2   9  13    1.71    2.67
  -2  -9  13    3.15    4.79
   2   9  13   14.73    4.76
  -2  -9 -13   12.87    7.25
   2  -9 -13   -0.91    5.37
  -2   9 -14    3.90    3.24
  -2   9  14    4.05    2.75
   2   9  14    9.14    4.55
  -2  -9 -14    4.22    5.73
   2  -9 -14   11.19    9.04
  -2   9 -15    5.02    2.66
  -2   9  15    1.22    2.96
   2   9  15    3.74    3.61
   2  -9 -15   -1.30    5.04
  -2  -9 -15   -6.64    6.45
   2  -9 -16    3.29    6.73
  -2   9  16   -0.24    2.92
  -2  -9 -16    1.03    5.83
   2   9  16   -2.04    2.35
  -2  -9 -17    4.35    5.10
  -2   9  17    7.06    4.17
   2   9  17   14.02    4.96
   2  -9 -17   -1.03    5.39
   2  -9 -18   11.56    9.72
  -2   9  18   10.16    4.68
   2   9  18    8.10    4.16
  -2  -9 -18   23.63   14.80
   2  -9 -19   12.40    9.11
  -2   9  19    7.30    4.04
  -2  -9 -19   10.56    9.31
   2   9  19   14.00    5.43
   2   9  20   15.56    5.68
  -2   9  20    5.40    3.63
   2   9  21   56.30    9.35
  -2   9  21   65.76    9.68
   2   9  22  347.37   21.61
  -2   9  22  286.38   19.74
   2   9  23   88.93   11.39
  -2   9  23   96.43   11.51
  -2   9  24  147.44   14.11
   2   9  24  135.52   13.35
  -2   9  25   25.39    6.09
   2   9  25   24.90    6.41
  -2   9  26    2.83    3.43
   2   9  26    5.55    3.95
  -2   9  27    1.64    2.79
   2   9  27   -0.24    2.73
  -2   9  28    6.28    2.77
   2   9  28   11.27    4.05
   2   9  29    4.60    3.46
  -2   9  29    5.70    3.75
   2   9  30    1.57    2.65
  -2   9  30    4.15    3.19
   2   9  31    7.70    3.29
  -2   9  31   11.44    3.92
   2   9  32    4.38    2.17
  -2   9  32   -1.40    2.29
  -2  -9 -33    2.63    2.00
  -2   9  33    5.27    2.85
   2   9  33    9.20    3.38
   2   9  34    6.27    3.05
  -2  -9 -34    1.14    1.80
  -2   9  34    3.20    1.99
  -2  -9 -35   -0.13    1.51
  -2   9  35    2.47    1.76
   2   9  35   -0.78    1.59
  -2   9 -35   -0.60    1.51
  -2 -10   0    9.11    3.70
  -2  10   0    5.81    3.60
  -2 -10   0   22.56    9.26
   2 -10   0   15.84    8.01
   2 -10  -1    5.77    6.00
  -2  10  -1    2.86    3.26
  -2  10   1    1.27    3.16
  -2 -10  -1    4.16    3.14
  -2 -10   1    5.52    2.67
  -2 -10  -1    1.49    4.94
   2 -10   1    5.72    4.78
  -2 -10   1   -1.05    5.21
  -2 -10   2   -3.42    3.12
  -2 -10  -2    0.75    2.91
   2 -10  -2    4.08    5.42
  -2  10   2    6.35    3.70
  -2 -10  -2    0.05    6.04
  -2  10  -2    5.43    3.65
   2 -10   2   -2.83    4.79
  -2 -10   2   -1.20    6.60
  -2  10   3   86.53   10.02
  -2  10  -3   82.92    9.98
  -2 -10   3   82.74   16.13
   2 -10  -3   80.54   14.28
   2 -10   3   83.85   13.87
  -2 -10   3   90.74   10.11
  -2 -10  -3   77.38   16.09
  -2 -10  -3   76.91    9.20
   2 -10  -4    1.03    4.38
  -2  10  -4    3.20    2.86
  -2  10   4   13.40    4.97
  -2 -10  -4    4.58    5.33
   2 -10   4   12.07    7.43
  -2 -10   4    2.29    5.35
  -2 -10  -4    2.71    2.80
  -2 -10  -5   39.10    6.58
  -2  10   5   38.74    7.30
   2 -10   5   23.10    6.94
   2 -10  -5   59.63   14.26
  -2 -10   5   22.61    8.13
  -2  10  -5   37.08    7.08
  -2 -10  -5   35.94   10.57
   2  10   6    6.20    3.10
  -2  10   6   11.19    4.27
   2 -10   6   14.53    6.67
  -2 -10   6    1.15    4.81
  -2 -10  -6    7.91    4.04
   2 -10  -6   12.52    5.23
  -2 -10  -6    7.57    7.89
  -2  10  -6    7.95    3.51
   2 -10  -7   81.71   15.88
   2  10   7   86.25    9.70
  -2 -10  -7   89.99   17.04
   2 -10   7  104.54   16.34
  -2  10  -7   99.01   11.34
  -2 -10  -7   79.89    9.37
  -2 -10   7  100.45   18.59
  -2  10   7   82.62   10.31
  -2  10  -8    5.29    4.06
  -2 -10   8    4.42    6.54
  -2  10   8    0.48    3.06
   2 -10  -8    1.58    6.88
  -2  10  -8   -2.69    4.51
  -2 -10  -8    8.72    7.49
  -2 -10  -8    3.92    3.02
   2  10   8    3.81    3.42
  -2  10   9   50.11    8.32
   2  10   9   63.03    8.78
  -2 -10   9   56.08   13.92
  -2 -10  -9   64.27    8.59
  -2 -10  -9   56.90   16.36
  -2  10  -9   56.91    8.46
   2 -10  -9   51.95   13.37
  -2  10  -9   59.97    8.92
  -2 -10 -10   27.15   12.38
  -2  10 -10   13.16    3.96
   2  10  10   26.30    5.48
  -2 -10  10   11.61    6.71
  -2 -10 -10   19.07    5.05
   2 -10 -10    9.55    6.96
  -2  10 -10   14.10    4.80
  -2  10  10   18.33    4.86
   2 -10 -11   -0.42    6.08
  -2 -10 -11    3.73    2.52
  -2 -10  11    4.05    5.33
   2  10  11   -0.95    3.34
  -2  10 -11    2.81    2.95
  -2  10  11    1.25    3.09
  -2 -10 -11    1.54    7.09
  -2  10 -12    3.25    4.57
   2 -10 -12    9.23   10.20
  -2 -10 -12    0.06    8.14
  -2  10  12    0.14    2.68
   2  10  12    6.71    3.99
  -2 -10  12   -1.98    4.94
  -2 -10  13   40.52   12.54
   2  10  13   32.45    6.78
  -2  10 -13   19.98    5.70
  -2 -10 -13   36.16   13.45
  -2  10  13   31.44    6.51
   2 -10 -13   33.40   11.55
  -2  10 -14   22.36    6.11
  -2 -10  14    1.88    5.11
   2  10  14   15.09    4.40
   2 -10 -14   20.02   10.24
  -2  10  14   24.20    6.19
   2 -10 -15    7.09    8.36
   2  10  15    4.60    3.26
  -2 -10  15    1.64    6.55
  -2  10  15    2.98    3.24
  -2 -10 -15   11.03    8.75
  -2  10 -15   -2.04    2.61
  -2 -10  16   24.41   12.30
  -2 -10 -16    5.63    6.13
   2 -10 -16   10.28    8.62
   2  10  16   17.41    5.57
  -2  10  16   15.75    5.12
  -2  10  17   -5.37    4.20
   2  10  17    4.67    3.53
   2  10  18   44.77    7.81
  -2  10  18   53.29    8.78
  -2  10  19   10.66    4.66
   2  10  19   36.95    7.17
  -2  10  20   82.73   10.89
   2  10  20   63.48    9.56
  -2  10  21   11.53    4.08
   2  10  21   15.04    5.35
  -2  10  22    8.05    5.07
   2  10  22    5.20    3.81
   2  10  23   21.58    5.76
  -2  10  23   14.26    5.04
  -2  10  24   53.89    8.69
   2  10  24   59.19    8.98
  -2  10  25    9.78    4.72
   2  10  25   13.74    5.19
   2  10  26   66.90    9.37
  -2  10  26   72.81    9.51
  -2  10  27    9.85    4.00
   2  10  27    7.11    3.18
   2  10  28    1.99    2.33
  -2  10  28    5.34    3.62
   2  10  29    1.12    2.57
  -2 -10 -29    1.44    2.22
  -2  10  29    3.96    3.20
   2  10  30    0.01    2.28
  -2  10  30   -1.96    2.15
  -2 -10 -30   -5.07    2.90
  -2  10  31    5.85    2.67
   2  10  31    1.62    2.01
   2  10  32    0.73    1.99
  -2 -10 -32    0.60    1.71
  -2  10  32    3.43    2.58
  -2 -10 -33    0.33    1.27
  -2  10  33    0.63    1.68
   2  10  33    2.26    1.52
  -2 -10 -34    1.98    1.45
   2  10  34    3.52    1.88
  -2  11   0    4.41    2.85
   2  11   0    9.13    4.16
  -2 -11   0   12.06    4.30
  -2 -11   0    3.79    5.20
  -2  11   1   30.62    6.37
   2  11  -1   30.91    7.19
   2 -11  -1   36.89   10.49
  -2 -11  -1   24.19    8.43
   2  11   1   29.24    6.34
  -2 -11   1   33.02    6.88
  -2  11  -1   39.80    7.52
  -2 -11  -1   29.26    6.06
  -2 -11   1   37.32   11.71
  -2  11   2   39.43    6.94
   2  11   2   40.12    7.30
  -2 -11  -2   35.32    6.76
  -2 -11  -2   59.06   14.18
  -2 -11   2   48.57   13.24
   2 -11  -2   41.49   10.62
  -2 -11   2   36.56    6.97
  -2  11  -2   43.34    7.74
   2  11  -2   55.91    8.73
  -2 -11  -3    9.80    4.07
  -2  11  -3   11.53    5.20
   2 -11  -3   12.85    7.25
   2  11   3   17.54    4.97
  -2 -11  -3   11.64    8.89
  -2  11   3   12.15    4.63
  -2 -11   3    0.60    6.33
  -2 -11   4    8.76    7.76
  -2  11   4   19.83    5.36
   2  11   4   20.95    5.35
   2 -11  -4   28.89   10.39
  -2 -11  -4   14.02    4.33
  -2  11  -4   26.30    6.55
  -2 -11  -4   17.55    9.18
   2  11   5    5.14    4.59
  -2 -11  -5   20.04   10.77
  -2  11   5   17.11    5.76
  -2  11  -5   12.99    4.37
  -2 -11   5   12.90    8.32
   2 -11  -5    9.49    4.64
  -2 -11  -5    7.99    4.72
  -2 -11  -6   31.35   12.53
  -2  11   6   37.19    7.67
   2 -11  -6   23.52   10.80
  -2 -11   6   16.36    7.18
   2  11   6   34.67    7.04
  -2  11  -6   27.92    6.44
  -2 -11  -6   36.37    6.90
  -2  11  -7   41.42    7.91
  -2 -11  -7   57.32   15.55
  -2  11   7   32.78    6.86
   2  11   7   38.43    7.06
  -2 -11   7   66.98   16.27
   2 -11  -7   37.36   12.81
  -2  11  -7   35.87    7.04
  -2 -11  -7   38.83    7.37
  -2 -11  -8   35.13    6.81
  -2 -11  -8   22.21   10.87
  -2  11  -8   30.35    7.09
  -2  11   8   23.02    5.84
   2  11   8   21.61    5.98
  -2  11  -8   18.98    5.43
  -2 -11   8   31.06   10.82
   2 -11  -8   46.43   13.34
  -2 -11  -9   12.23    3.88
  -2  11  -9   16.38    5.40
   2  11   9   13.86    4.90
  -2  11   9    9.66    4.69
  -2  11  -9    8.15    4.00
  -2 -11  -9   20.74   10.67
  -2 -11   9    1.11    5.32
   2 -11  -9   16.85   11.36
  -2 -11 -10    8.62    3.65
  -2  11 -10    3.05    3.44
   2 -11 -10   -1.49    7.17
  -2 -11  10    7.16    5.29
  -2  11  10   -0.23    3.03
  -2 -11 -10   14.06    5.92
   2  11  10    6.09    4.38
  -2  11 -10    1.37    2.67
  -2  11 -11   10.79    4.81
  -2  11  11   10.11    4.20
   2  11  11    6.48    4.22
  -2 -11 -11   13.82    8.76
   2 -11 -11   -3.45    9.98
  -2 -11 -11    5.78    3.39
  -2 -11  11   22.95   10.82
  -2 -11 -12   20.04    5.34
  -2  11 -12   26.03    6.87
  -2  11  12   27.36    6.58
   2 -11 -12   25.35   13.89
  -2 -11 -12   36.14   13.35
   2  11  12   13.79    5.42
  -2 -11  12   27.65   10.52
  -2 -11 -13   18.00    4.99
   2  11  13   23.52    6.58
  -2  11 -13   15.89    5.49
  -2  11  13   15.71    4.87
  -2  11 -14    9.10    3.50
   2  11  14    6.22    4.57
  -2  11  14    4.02    4.65
  -2 -11 -14    2.20    3.66
  -2 -11 -15    3.61    3.28
  -2  11  15    5.97    4.08
  -2  11 -15    1.19    3.73
   2  11  15    6.03    4.60
  -2  11  16   32.70    7.01
   2  11  16   27.95    6.68
  -2 -11 -16   26.00    6.42
   2  11  17    0.35    3.11
  -2  11  17    0.78    2.94
  -2 -11 -17    0.51    2.60
  -2 -11 -18   26.78    6.35
  -2  11  18   36.15    7.36
   2  11  18   27.46    6.06
   2  11  19   88.80   10.91
  -2  11  19   83.46   10.54
  -2 -11 -19   90.54   10.84
  -2  11  20   23.10    5.99
   2  11  20   32.85    6.93
  -2 -11 -20   23.05    5.76
   2  11  21   65.63    9.50
  -2 -11 -21   69.46    9.07
  -2  11  21   72.07    9.88
  -2  11  22    0.49    2.79
   2  11  22   -0.12    2.55
  -2 -11 -22   -1.73    3.32
  -2  11  23   16.25    4.99
   2  11  23   21.82    5.83
  -2 -11 -23   24.78    5.85
  -2 -11 -24    0.47    2.85
   2  11  24    9.38    4.16
  -2  11  24    3.59    3.37
  -2 -11 -25   60.58    7.84
   2  11  25   59.39    8.46
  -2  11  25   66.31    8.73
  -2 -11 -26    8.81    3.48
  -2  11  26   10.52    3.81
   2  11  26   10.91    4.36
   2  11  27   15.06    4.59
  -2 -11 -27   13.62    3.94
  -2  11  27   23.48    5.25
  -2 -11 -28   42.08    5.80
   2  11  28   45.85    6.98
  -2  11  28   49.53    7.01
  -2 -11 -29   14.05    3.48
   2  11  29   14.80    4.05
  -2  11  29    9.30    3.24
  -2  11  30    4.46    3.26
   2  11  30    1.91    2.40
  -2 -11 -30   -1.09    1.74
  -2  11  31    1.12    1.71
   2  11  31    2.85    1.97
  -2 -11 -31    1.79    1.29
  -2  11  32   -0.24    1.64
   2  11  32    1.88    2.10
  -2  12   0    0.60    3.16
  -2 -12   0    2.09    2.61
   2  12   0    1.31    4.22
  -2 -12   0   -5.90    5.97
  -2  12   1   69.28   10.18
   2  12   1   63.25    9.12
  -2 -12   1   49.65   14.41
  -2  12  -1   58.97    9.49
  -2 -12  -1   71.80   17.01
  -2 -12  -1   73.80    9.96
   2  12  -1   76.50    9.88
   2  12  -2  293.97   19.21
  -2  12  -2  240.07   18.24
  -2  12   2  241.02   18.05
   2  12   2  257.89   17.92
  -2 -12  -2  233.84   17.41
  -2 -12   2  252.84   31.17
   2  12  -3  140.04   13.36
  -2  12  -3   96.17   11.82
  -2 -12  -3  115.59   21.95
   2  12   3  120.16   12.17
  -2  12   3  113.15   12.52
  -2 -12   3  119.96   21.91
  -2 -12  -3   99.08   11.81
  -2  12   4   15.36    5.00
  -2  12  -4    3.21    3.27
   2  12   4    3.70    3.77
  -2 -12   4    5.71    7.11
  -2 -12  -4   14.88    8.86
   2  12  -4   10.89    3.70
  -2 -12  -4    6.90    3.91
  -2  12  -5    9.82    4.33
  -2  12   5   -0.97    3.40
  -2 -12  -5    3.29    3.16
   2  12   5   -1.30    3.62
  -2  12  -6   46.66    8.51
  -2  12   6   52.77    8.74
  -2  12  -6   46.11    8.65
  -2 -12  -6   54.08    8.66
   2  12   6   56.66    8.79
  -2  12  -7   11.75    4.99
   2  12   7   11.35    5.07
  -2  12  -7    4.53    3.75
  -2  12   7    7.24    4.49
  -2 -12  -7    9.74    4.86
  -2 -12  -8   59.97    8.71
   2  12   8   81.55   10.59
  -2  12   8   59.94    9.11
  -2  12  -8   59.74    9.38
  -2  12  -8   53.29    9.01
  -2  12  -9    5.44    3.56
  -2  12   9    8.35    4.29
   2  12   9    5.97    3.68
  -2  12  -9    6.93    2.72
  -2 -12  -9    6.38    4.01
  -2 -12 -10    2.78    3.67
  -2  12  10    8.32    4.20
  -2  12 -10   15.03    5.41
   2  12  10   10.53    4.89
  -2  12 -10   15.68    4.37
   2  12  11   26.00    6.40
  -2  12  11   24.31    6.78
  -2  12 -11   29.74    6.72
  -2 -12 -11   27.25    6.42
  -2  12 -12   -0.75    3.69
  -2  12  12    7.03    3.64
   2  12  12   -0.90    2.78
  -2 -12 -12    2.48    3.32
  -2  12 -13   21.28    6.01
  -2  12  13   20.69    6.07
   2  12  13   14.49    5.17
  -2 -12 -13   17.69    5.99
  -2 -12 -14   -2.91    3.44
  -2  12 -14    0.90    3.63
   2  12  14   -1.87    2.57
  -2  12  14    0.61    2.91
  -2 -12 -15    2.61    2.72
  -2  12  15    4.12    3.24
   2  12  15   -1.60    3.74
  -2 -12 -16   25.39    5.65
  -2  12  16   31.81    6.66
   2  12  16   19.53    5.81
  -2 -12 -17    2.44    2.97
  -2  12  17    1.20    3.73
   2  12  17   -1.63    3.21
   2  12  18   30.80    6.63
  -2 -12 -18   32.92    6.57
  -2  12  18   36.03    7.12
  -2  12  19    0.28    2.70
  -2 -12 -19   -0.62    3.09
   2  12  19    2.62    7.11
  -2 -12 -20   24.93    5.81
  -2  12  20   29.53    6.68
   2  12  20   24.57    5.88
  -2 -12 -21   26.59    5.74
   2  12  21   21.57    5.36
  -2  12  21   16.58    5.07
  -2 -12 -22   21.88    4.78
   2  12  22   26.83    6.19
  -2  12  22   25.66    5.89
  -2 -12 -23   11.01    4.01
   2  12  23    3.43    3.15
  -2  12  23   10.70    4.37
  -2  12  24    9.31    3.66
   2  12  24    5.65    2.43
  -2 -12 -24    8.15    3.28
   2  12  25    6.49    3.27
  -2  12  25    8.38    3.76
  -2 -12 -25    7.53    2.88
  -2  12  26   -1.51    2.24
   2  12  26    1.06    2.97
  -2 -12 -26    1.87    2.28
   2  12  27    3.92    2.61
  -2  12  27   -0.16    1.83
  -2 -12 -27   -3.52    2.34
  -2  12  28    2.54    2.25
   2  12  28   -2.88    2.00
  -2 -12 -28    5.01    2.37
  -2 -12 -28   -3.08    1.89
  -2  12  29    5.51    2.54
   2  12  29    6.94    2.96
  -2  12  30    6.73    2.49
   2  12  30    4.65    2.61
  -2  13   0    2.90    3.44
   2  13   0   -2.46    3.70
   2  13  -1   86.06   10.63
   2  13   1   88.10   10.75
  -2  13  -1   70.70   10.42
  -2  13   1   81.85   11.06
   2  13  -2  220.89   16.66
  -2  13  -2  166.22   15.59
  -2  13   2  173.84   15.66
   2  13   2  208.52   16.15
  -2  13  -3   49.62    8.91
  -2  13   3   41.61    8.16
   2  13   3   44.59    7.81
  -2 -13  -3   49.93    8.74
   2  13  -3   61.67    9.41
  -2  13  -4    0.71    3.70
  -2  13   4    2.64    3.01
   2  13   4    1.63    2.97
  -2  13  -4   -4.67    4.97
  -2 -13  -4    2.72    2.86
  -2  13  -5   63.24    9.82
  -2  13  -5   59.02    8.99
   2  13   5   80.94   10.33
  -2  13   5   64.72    9.54
  -2 -13  -5   67.85    9.57
  -2  13  -6   16.66    5.36
   2  13   6   18.30    5.82
  -2  13   6   18.88    5.59
  -2  13  -6   14.94    5.81
  -2 -13  -6   15.18    5.23
   2  13   7   87.73   10.89
  -2  13   7   71.04   10.39
  -2  13  -7   90.85   11.62
  -2  13  -7   84.42   11.08
  -2 -13  -7   89.44   11.09
  -2  13   8    7.20    4.16
   2  13   8   11.37    4.17
  -2 -13  -8   18.88    5.65
  -2  13  -8   13.51    4.66
  -2 -13  -9    3.47    3.11
  -2  13  -9    0.79    2.42
  -2  13   9    5.13    2.98
   2  13   9    6.31    3.78
  -2  13  -9    4.99    3.29
   2  13  10    9.98    4.10
  -2  13  10   10.77    4.65
  -2  13 -10    5.17    3.77
  -2  13 -10   11.33    3.80
  -2 -13 -10   11.10    4.41
  -2 -13 -11    9.76    4.43
  -2  13 -11   11.53    4.92
  -2  13  11   26.77    6.19
   2  13  11   16.31    5.42
  -2  13  12    2.97    3.23
  -2 -13 -12   -2.06    4.18
   2  13  12   -0.63    2.97
  -2  13 -12    0.08    2.67
  -2 -13 -13   18.28    5.16
   2  13  13   16.21    5.41
  -2  13 -13   29.07    6.43
  -2  13  13   18.41    5.11
  -2 -13 -14    6.46    3.77
  -2  13  14   17.17    5.13
   2  13  14    9.22    3.99
  -2  13  15   -0.55    3.16
  -2 -13 -15    7.99    3.82
   2  13  15    4.60    3.45
   2  13  16    0.94    2.63
  -2 -13 -16    1.00    2.92
  -2  13  16    5.92    3.75
  -2  13  17   -1.01    2.59
  -2 -13 -17    1.24    2.53
   2  13  17   -1.64    2.35
   2  13  18    9.29    4.00
  -2 -13 -18    3.38    2.66
  -2  13  18    1.73    2.43
  -2  13  19    3.06    3.15
   2  13  19   -0.25    2.33
  -2 -13 -19    3.71    3.63
  -2 -13 -20    9.28    3.65
  -2  13  20   11.74    4.39
   2  13  20    8.22    3.55
   2  13  21   16.89    4.28
  -2 -13 -21   13.96    3.79
  -2  13  21   19.31    5.00
  -2 -13 -22    2.86    2.37
  -2  13  22    1.43    2.63
   2  13  22    0.70    2.67
  -2 -13 -23    3.26    2.36
  -2  13  23    5.45    2.98
   2  13  23    3.84    2.37
  -2  13  24   13.61    3.67
   2  13  24    9.15    3.62
  -2 -13 -24   17.41    3.79
  -2 -13 -25    1.68    1.69
  -2  13  25    1.54    1.82
   2  13  25   -0.42    2.12
  -2  13  26   15.93    3.66
   2  13  26   13.88    3.61
   2  13  27    0.82    1.60
  -2  13  27    1.72    1.73
  -2  13  28   17.02    3.33
   2  14   0    9.62    4.12
  -2  14   0    5.53    4.00
  -2  14   1    6.31    4.86
   2  14  -1   -6.46    4.03
  -2  14  -1    0.55    2.90
   2  14   1    6.69    4.22
   2  14   2   26.63    6.46
  -2  14  -2   12.57    4.19
   2  14  -2   31.28    6.49
  -2  14   2   24.77    6.22
  -2  14  -2   18.41    6.02
  -2  14   3    5.03    3.44
   2  14   3    9.47    4.56
  -2  14  -3    1.30    3.21
  -2  14  -3    0.97    3.44
  -2  14  -4   21.26    5.78
  -2  14   4   13.67    5.29
   2  14   4   34.66    6.83
  -2  14  -4   19.88    5.54
  -2  14  -5   36.99    7.61
  -2  14   5   28.62    6.62
  -2  14  -5   35.67    7.16
   2  14   5   34.16    6.96
  -2  14   6    5.12    3.14
   2  14   6   12.06    4.37
  -2  14  -6    9.83    3.94
  -2  14  -6   15.09    5.24
  -2  14   7   20.84    5.95
   2  14   7   28.42    6.30
  -2  14  -7   17.94    4.61
  -2  14  -7   19.64    5.52
  -2 -14  -7   32.82    6.77
   2  14   8   -0.58    2.61
  -2  14   8    7.76    4.23
  -2  14  -8   -1.39    2.25
  -2 -14  -8    1.74    2.87
  -2  14  -8   -2.17    3.78
  -2  14  -9    5.84    4.11
  -2  14   9    9.75    4.47
   2  14   9    6.14    3.37
  -2  14  -9    8.71    2.98
  -2 -14  -9    6.29    3.17
  -2  14  10    9.69    4.60
  -2  14 -10   13.58    4.89
  -2  14 -10    7.47    2.84
  -2 -14 -10   10.12    4.60
   2  14  10    4.69    3.02
  -2  14 -11   19.66    5.18
  -2  14  11   16.49    5.05
   2  14  11   16.55    4.80
  -2 -14 -11   26.71    5.63
  -2 -14 -12    9.75    3.80
   2  14  12    4.74    3.22
  -2  14  12    9.49    4.47
  -2  14 -12    7.41    3.56
  -2  14  13   10.77    4.48
   2  14  13   12.30    4.48
  -2 -14 -13    6.78    4.12
   2  14  14    6.53    3.35
  -2 -14 -14    2.86    2.13
  -2  14  14    3.94    3.18
   2  14  15   10.41    3.59
  -2 -14 -15    3.97    2.68
  -2  14  15    4.30    3.36
  -2  14  16    3.24    2.80
   2  14  16    6.00    3.41
  -2 -14 -16   -2.80    3.06
  -2  14  17   -0.32    3.14
   2  14  17    0.21    2.79
  -2 -14 -17   -0.03    2.10
  -2  14  18    0.83    2.63
   2  14  18    6.49    3.47
  -2 -14 -18   -0.19    1.96
  -2  14  19    0.20    2.16
   2  14  19   -4.83    2.71
  -2 -14 -19   -3.37    2.49
   2  14  20   -0.54    1.98
  -2  14  20    1.35    2.59
  -2 -14 -20    1.59    2.32
  -2  14  21    2.01    2.27
   2  14  21    1.64    2.47
  -2 -14 -21    2.83    2.33
   2  14  22    9.01    3.07
  -2  14  22    9.44    3.64
  -2 -14 -22    3.44    1.67
  -2  14  23   -2.38    2.90
   2  14  23    1.69    1.86
  -2 -14 -23   -2.46    1.99
  -2  14  24    8.53    2.95
   2  14  24    2.32    2.19
  -2  14  25    9.49    2.90
  -2  15   0   21.20    6.11
  -2  15   0   28.32    6.74
  -2  15  -1  177.01   14.58
   2  15   1  205.87   14.38
  -2  15   1  160.18   14.19
  -2  15  -1  157.02   13.81
  -2  15   1  160.28   13.99
  -2  15  -2   18.73    5.94
  -2  15  -2   21.68    5.66
   2  15   2   38.19    7.05
  -2  15   2   31.37    6.97
  -2  15  -3   18.21    4.86
  -2  15   3   29.99    6.91
  -2  15  -3   27.84    5.99
   2  15   3   35.30    6.65
   2  15   4   31.26    6.38
  -2  15  -4   27.10    6.11
  -2  15   4   32.24    6.94
  -2  15  -4   35.91    5.92
  -2  15  -4   32.76    6.71
  -2  15  -5   73.67    9.26
   2  15   5  101.26   10.25
  -2  15   5   66.48    9.27
  -2  15  -5   80.81    8.49
  -2  15   6    7.69    4.21
   2  15   6   10.85    4.34
  -2  15  -6   -1.00    2.44
  -2  15  -6    6.01    2.44
   2  15   7   18.60    4.69
  -2  15   7   20.94    5.20
  -2  15  -7   15.35    4.02
  -2  15  -7   22.00    4.62
  -2  15   8   30.45    6.10
  -2  15  -8   19.94    4.00
  -2  15  -8   24.17    5.51
   2  15   8   14.23    4.19
  -2  15  -9    7.32    3.32
   2  15   9    7.09    2.99
  -2  15  -9    7.83    2.70
  -2  15   9    9.00    3.38
  -2  15  10    0.64    2.62
   2  15  10   -1.93    3.06
  -2  15 -10    1.27    2.61
   2  15  11    8.28    3.25
  -2  15  11    5.40    2.74
  -2  15  12    6.91    3.54
   2  15  12   16.89    4.31
  -2  15  13    1.61    2.87
   2  15  13    0.74    2.17
   2  15  14    0.85    2.31
  -2  15  14    4.60    3.12
   2  15  15   12.59    3.85
  -2  15  15    6.92    3.20
  -2  15  16    2.16    2.17
   2  15  16    5.25    2.75
   2  15  17    5.65    2.67
  -2  15  17   11.64    3.34
   2  15  18    4.87    2.50
  -2  15  18    8.30    3.06
  -2  15  18    8.20    2.13
  -2  15  19   21.34    4.13
   2  15  19   26.05    4.38
  -2  15  20    6.00    2.33
   2  15  20    5.71    2.46
  -2  15  21   13.06    3.03
  -2  15  22    7.59    2.36
  -2  16   0   21.98    4.51
  -2  16   0   20.91    5.21
  -2  16   0   25.30    5.43
  -2  16   1   56.93    7.58
  -2  16  -1   56.53    6.82
  -2  16  -1   46.97    6.93
  -2  16   1   41.07    6.63
  -2  16   2    2.78    2.57
  -2  16  -2    5.18    3.16
  -2  16   2    4.33    3.25
  -2  16  -2    4.90    2.68
  -2  16   3   36.05    6.48
  -2  16   3   26.26    5.36
  -2  16  -3   36.06    5.26
  -2  16  -3   33.52    5.83
  -2  16   4   49.31    7.15
  -2  16  -4   49.44    6.01
  -2  16  -4   41.53    6.36
  -2  16   4   50.18    7.21
  -2  16   5    6.66    3.42
  -2  16  -5    3.37    3.03
  -2  16   5    8.78    3.92
  -2  16  -5    6.04    2.92
  -2  16  -6    9.05    2.75
  -2  16   6    6.45    2.90
  -2  16  -6   13.46    3.84
   2  16   6    6.44    2.82
   2  16   7    9.82    2.74
  -2  16   7    2.49    3.38
  -2  16  -7    4.64    2.77
  -2  16  -7    1.80    2.06
  -2  16   8    2.59    2.58
   2  16   8   12.91    3.73
   2  16   9    4.46    2.45
  -2  16   9    4.42    2.64
   2  16  10   10.01    3.22
  -2  16  10   11.58    3.18
  -2  16  11    2.92    2.50
   2  16  11    4.17    2.60
  -2  16  12    2.94    1.75
   2  16  12    6.25    2.84
  -2  16  13   15.02    3.69
  -2  16  13    8.84    3.14
   2  16  13   11.22    3.14
  -2  16  14   16.23    3.51
   2  16  14   10.03    2.94
  -2  16  14   12.24    3.36
  -2  16  15    6.43    2.40
  -2  16  15    2.33    2.18
  -2  16  16    6.22    2.70
  -2  16  16    8.89    2.41
  -2  16  17   -0.20    1.69
  -2  16  18   -0.40    1.66
  -2  17   0   12.53    3.20
  -2  17   0   11.20    2.79
  -2  17  -1   22.31    3.56
  -2  17   1   14.46    3.50
  -2  17   1   18.59    3.39
  -2  17  -1   20.65    4.01
  -2  17   2    2.97    2.31
  -2  17  -2   -0.24    2.07
  -2  17   2    3.09    1.76
  -2  17  -2    0.44    1.46
  -2  17   3    8.73    3.21
  -2  17  -3   12.71    2.67
  -2  17  -3    1.90    1.85
  -2  17   3    6.42    2.63
  -2  17  -4    2.43    2.34
  -2  17   4    5.87    2.57
  -2  17   4    2.86    1.96
  -2  17  -4    2.53    1.64
  -2  17   5    6.22    2.41
  -2  17   5   12.63    3.37
  -2  17  -5    8.87    2.14
  -2  17   5   13.11    3.10
  -2  17   6    5.81    2.66
  -2  17   6   -0.09    2.47
  -2  17   6    2.20    2.20
  -2  17   7   11.04    3.12
  -2  17   7    6.82    2.66
  -2  17   7    9.41    3.09
  -2  17   8    3.27    2.17
  -2  17   8    2.87    1.89
  -2  17   8   -0.95    1.71
  -2  17   9    4.70    1.71
  -2  17   9    4.24    2.43
  -2  17   9    6.59    2.26
  -2  17  10    1.17    1.52
  -2  17  10    4.34    2.61
  -2  17  10    0.60    1.23
  -2  17  11    3.61    1.91
  -2  17  11   -0.85    1.56
  -2  17  11    2.65    1.54
  -2  17  12    0.43    1.43
  -2  17  12   -2.98    1.93
  -3   0   0   -0.35    0.97
  -3   0   0   -1.40    2.00
  -3   0  -1    1.21    0.96
  -3   0  -1    2.88    2.51
  -3   0   1   -0.91    1.87
  -3   0  -2    0.80    1.07
  -3   0  -2    0.37    2.36
  -3   0   2    1.09    2.18
  -3   0   3    0.70    1.37
  -3   0  -3    0.76    1.92
  -3   0  -3   -0.56    1.15
  -3   0   4    0.82    1.39
  -3   0  -4   -0.58    1.17
  -3   0   5    1.15    1.33
  -3   0  -5    0.40    1.87
  -3   0  -5    1.82    1.38
  -3   0  -6   -1.88    1.55
  -3   0  -6   -1.09    2.67
  -3   0  -7   -2.45    2.56
  -3   0  -7   -1.11    1.75
  -3   0  -8    1.17    3.30
  -3   0  -8   -2.28    2.32
  -3   0  -9    3.81    3.02
  -3   0 -10    2.16    2.35
  -3   0 -11   -1.03    3.20
  -3   0 -11   -2.09    3.88
  -3   0 -12   -2.79    3.46
  -3   0 -12    2.64    3.06
  -3   0 -13    1.16    2.47
  -3   0 -13   -3.08    3.52
  -3   0 -14    1.43    2.82
  -3   0 -14    0.87    2.46
  -3   0 -15   -1.79    3.86
  -3   0 -15    0.02    2.51
  -3   0 -16    0.46    3.25
  -3   0 -16    3.78    3.27
  -3   0 -17    0.68    3.11
  -3   0 -17   -1.41    3.24
  -3   0 -18   -0.49    3.07
  -3   0 -18    1.40    3.55
  -3   0 -19   -2.34    3.17
  -3   0 -19   -0.94    3.83
  -3   0 -20    3.67    3.07
  -3   0 -20    1.11    3.11
  -3   0 -21    0.09    3.35
  -3   0 -21   -5.64    4.14
  -3   0 -22  -23.79    7.42
  -3   0 -23   -2.73    3.60
  -3   0 -24    1.26    3.55
  -3   0 -25   12.03    5.57
  -3   0 -26   -2.89    3.99
  -3   0 -26    4.46    4.87
   3   0 -27   -5.95    3.59
  -3   0 -27   -4.12    4.75
  -3   0 -28   -3.62    2.91
  -3   0 -29    1.76    3.72
  -3   0 -30   -0.51    3.21
  -3   0 -31    3.30    3.48
  -3   0 -32   -0.44    2.46
  -3   0 -33   -2.04    3.16
  -3   0 -34    0.10    2.79
  -3   0 -35   -0.78    2.95
  -3   0 -36    1.69    2.78
  -3   0 -37   -0.87    2.12
  -3   0 -38    0.64    1.91
  -3   0 -39    2.37    2.42
  -3   0 -40    1.78    1.44
  -3  -1   0  121.90    8.35
  -3  -1   0  112.87    6.76
  -3  -1   1  249.25   11.36
  -3  -1  -1  257.30   12.36
  -3  -1  -1  251.41    9.96
  -3  -1  -2   10.57    2.37
  -3  -1   2   10.06    2.62
  -3  -1  -2    7.91    3.17
  -3  -1  -3   56.89    6.19
  -3  -1  -3   56.55    5.30
  -3   1   4   71.29    5.47
  -3  -1  -4   77.81    6.51
  -3   1   5  419.99   12.09
  -3   1  -5  435.49   18.55
  -3  -1  -5  440.42   16.15
  -3  -1  -5  439.44   18.08
  -3  -1  -6    8.93    3.23
  -3   1   6    7.13    1.71
  -3  -1  -6    7.45    2.34
  -3   1  -6    7.70    2.66
  -3  -1  -7  272.20   14.62
  -3   1   7  269.33    7.64
  -3   1  -7  279.14   15.97
  -3  -1  -7  293.24   15.73
  -3  -1  -8    8.05    3.48
  -3  -1  -8   17.15    4.22
  -3   1  -8   14.80    4.19
  -3   1   8    9.08    1.07
  -3   1  -9  171.08   13.41
  -3  -1  -9  159.65   12.58
  -3  -1  -9  163.33   12.43
  -3  -1 -10   48.05    7.36
  -3  -1 -10   40.30    6.97
  -3   1 -10   43.14    7.06
  -3  -1 -11  142.78   12.71
  -3   1 -11  138.88   12.50
  -3  -1 -11  133.36   12.11
  -3  -1 -11  143.60   11.94
  -3   1 -11  136.12   11.57
  -3   1 -12  201.24   14.66
  -3  -1 -12  216.18   15.57
  -3   1 -12  213.04   15.52
  -3  -1 -12  173.60   13.46
  -3  -1 -12  187.02   15.16
  -3  -1 -13    0.39    2.83
  -3   1 -13    0.67    3.20
  -3  -1 -13    6.55    3.64
  -3  -1 -13    3.54    2.61
  -3   1 -13    3.46    3.67
  -3   1 -14   12.53    4.29
  -3  -1 -14   14.77    4.96
  -3   1 -14   23.60    6.25
  -3  -1 -14   18.96    5.03
  -3  -1 -15  240.89   17.39
  -3  -1 -15  241.74   18.00
  -3   1 -15  212.77   16.88
  -3   1 -15  225.23   16.79
  -3  -1 -16  119.46   12.55
  -3  -1 -16  137.20   14.03
  -3   1 -16  100.26   12.05
  -3   1 -16  113.14   12.38
  -3  -1 -17   34.40    7.21
  -3  -1 -17   44.01    7.86
  -3   1 -17   39.03    7.82
  -3   1 -17   46.55    8.49
  -3   1 -18    3.49    3.23
  -3  -1 -18    0.83    3.31
  -3  -1 -18    4.54    3.11
  -3   1 -18    0.77    2.91
  -3   1 -19    7.20    3.91
  -3  -1 -19   -3.35    3.18
  -3   1 -19    4.74    3.40
  -3  -1 -20   51.79    9.61
  -3   1 -20   52.59    9.78
  -3   1 -20   50.10   10.19
  -3   1 -21   34.55    8.61
  -3  -1 -21   44.42    9.48
  -3   1 -22   16.07    5.99
  -3   1 -22    5.83    4.47
  -3  -1 -22   11.83    4.45
  -3  -1 -23    4.00    3.77
  -3  -1 -23    7.27    4.02
  -3   1 -23    0.88    4.97
  -3   1 -24   -3.91    5.15
  -3  -1 -24    9.01    4.26
  -3  -1 -24    1.22    2.73
  -3   1 -25   66.97   13.16
  -3  -1 -25   72.87   10.14
  -3  -1 -25   64.61   12.43
  -3  -1 -26   37.17    9.62
  -3  -1 -26   27.89    6.84
  -3  -1 -27   54.60    9.25
   3  -1 -27   57.37   11.11
   3   1 -27   71.43   11.87
  -3  -1 -28   58.03    9.65
  -3  -1 -29   87.39   11.95
  -3   1 -29   98.67   12.44
  -3  -1 -30   29.72    7.07
  -3   1 -30   16.86    5.84
  -3  -1 -31    8.87    4.50
  -3   1 -31   10.47    4.50
  -3  -1 -32    6.34    4.20
  -3   1 -32    5.08    3.85
  -3  -1 -33    3.74    3.70
  -3   1 -33    3.48    2.90
  -3  -1 -34    2.82    2.37
  -3  -1 -34    2.95    3.21
  -3   1 -34    2.69    2.91
  -3  -1 -35   11.77    4.43
  -3   1 -35    8.29    4.33
  -3  -1 -35   -1.89    2.34
  -3  -1 -36    3.42    3.22
  -3   1 -36   -0.53    2.20
  -3   1 -37    1.77    2.03
  -3  -1 -37   -1.61    2.53
  -3  -1 -38    0.19    1.96
  -3   1 -38    1.28    2.17
  -3  -1 -39    1.96    2.11
  -3   1 -39    4.31    2.66
  -3  -1 -40   -0.40    1.71
  -3   1 -40    0.18    1.37
   3   1  40    1.17    1.54
  -3  -2   0 9738.05   75.71
  -3  -2  -1 3284.08   43.84
  -3  -2  -2 5455.28   57.29
  -3  -2  -3 5191.44   57.67
  -3  -2  -4  686.50   21.79
  -3  -2  -5  370.40   16.89
  -3  -2  -6  693.28   24.27
  -3  -2  -6  668.12   23.71
  -3  -2  -7  484.03   21.01
  -3  -2  -7  514.87   21.84
  -3  -2  -8   63.64    8.30
  -3  -2  -8   79.33    8.92
  -3  -2  -9  160.89   12.88
  -3  -2  -9  147.06   13.38
  -3  -2 -10  132.41   12.75
  -3  -2 -10  129.60   11.81
  -3  -2 -11   30.04    6.52
  -3   2 -11   28.02    6.11
  -3  -2 -12   75.90   10.95
  -3   2 -12   89.35   10.99
  -3  -2 -12   76.45    9.19
  -3   2 -12   82.68    9.61
  -3   2 -13  194.94   16.17
  -3  -2 -13  213.90   15.54
  -3   2 -13  210.10   15.36
  -3  -2 -13  238.47   18.83
  -3   2 -14  113.05   11.75
  -3  -2 -14  121.00   12.20
  -3  -2 -14  112.08   13.74
  -3   2 -14  129.06   13.40
  -3   2 -15  101.52   12.13
  -3  -2 -15   91.05   12.73
  -3  -2 -15   83.68   10.66
  -3   2 -15   91.77   10.93
  -3  -2 -16  130.42   15.97
  -3   2 -16  147.05   15.05
  -3   2 -16  133.13   13.49
  -3  -2 -16  154.39   14.62
  -3   2 -17   45.00    7.73
  -3  -2 -17   56.74    9.48
  -3   2 -17   50.27    8.73
  -3   2 -18   64.64   10.14
  -3  -2 -18   51.26    9.25
  -3   2 -18   51.63    9.33
  -3   2 -19    4.12    3.01
  -3  -2 -19   10.17    5.11
  -3   2 -19    6.36    4.44
  -3  -2 -20   14.25    5.78
  -3   2 -20   11.41    4.97
  -3   2 -20   11.31    5.29
  -3   2 -21    8.91    5.21
  -3   2 -21    1.96    3.70
  -3  -2 -21   15.28    5.68
  -3   2 -22   13.40    5.77
  -3   2 -22   22.78    7.23
  -3  -2 -22   14.61    6.33
  -3  -2 -22    9.67    3.68
  -3  -2 -23   -3.27    4.54
  -3   2 -23    1.77    3.76
  -3  -2 -23    4.40    3.62
  -3  -2 -24   12.36    3.34
  -3  -2 -24   18.17    4.95
  -3   2 -24   16.93    5.86
  -3  -2 -25   28.62    6.94
  -3  -2 -26   28.33    6.95
   3  -2 -26   23.70    7.38
   3   2 -26   22.59    7.76
   3   2 -27   49.29   10.40
  -3  -2 -27   51.70    9.01
   3  -2 -27   54.81   10.91
  -3  -2 -28   24.01    6.51
  -3  -2 -29    0.55    3.46
  -3  -2 -30   17.68    5.86
  -3  -2 -31   16.13    6.16
  -3   2 -31   12.18    5.16
  -3   2 -32   13.04    4.80
  -3   2  32    9.36    3.68
  -3  -2 -32   12.54    5.09
  -3  -2 -33    6.29    3.87
  -3   2 -33    3.73    2.85
  -3  -2 -34    1.22    2.46
  -3   2 -34    0.72    2.60
  -3  -2 -35   -0.87    2.00
  -3  -2 -35    3.99    3.08
  -3   2 -35    0.64    2.72
  -3  -2 -36   -1.38    2.35
  -3  -2 -36    1.33    2.49
  -3   2 -36   -3.06    2.96
  -3  -2 -37   -2.98    2.52
  -3   2 -37    0.08    2.15
  -3  -2 -37    4.02    1.98
  -3   2 -38    1.51    2.36
  -3  -2 -38    1.26    2.03
  -3   2 -39    2.40    1.96
  -3  -2 -39    1.35    1.79
   3   2  39    1.52    1.96
  -3   2 -40    0.72    1.66
   3   2  40    2.69    1.91
  -3  -2 -40   -0.75    1.79
   3  -3   0  579.06   14.53
  -3  -3   0  569.15   21.32
  -3  -3  -1 1928.21   38.76
   3  -3   1 1906.15   24.23
   3  -3  -1 1880.14   28.20
   3  -3  -2  313.13   12.58
  -3  -3  -2  320.52   16.15
   3  -3   2  292.42    9.27
   3  -3  -3   60.36    6.25
  -3  -3  -3   62.33    7.51
   3  -3   3   54.67    4.11
   3  -3  -4  143.43    9.82
   3  -3   4  143.68    7.00
  -3  -3  -4  152.99   11.94
   3  -3  -5  469.99   18.89
  -3  -3  -5  480.47   21.45
  -3  -3  -6  430.58   20.86
   3  -3  -6  406.94   18.94
  -3  -3  -7   62.38    8.42
   3  -3  -7   55.08    7.79
  -3  -3  -8   29.41    6.59
   3  -3  -8   21.73    5.43
   3  -3  -9   97.03   11.05
  -3  -3  -9   95.37   11.63
  -3  -3 -10   73.07   10.66
  -3  -3 -11   46.49    9.14
  -3  -3 -12  303.09   22.11
  -3  -3 -13   26.06    7.20
  -3  -3 -14   23.66    7.09
  -3  -3 -15   78.02   10.05
  -3  -3 -15   73.56   12.14
  -3   3 -15   68.26    9.69
  -3   3 -15   69.59   10.45
  -3  -3 -16   50.35    8.49
  -3   3 -16   34.21    8.54
  -3   3 -16   39.80    7.70
  -3  -3 -16   47.38   10.53
  -3   3 -17  207.47   18.63
  -3  -3 -17  221.90   18.23
  -3   3 -17  230.99   18.65
  -3  -3 -17  229.23   22.34
  -3   3 -18   14.76    5.92
  -3  -3 -18    9.41    4.75
  -3   3 -18   20.38    6.33
  -3  -3 -18   20.03    7.67
  -3   3 -19    7.73    6.41
  -3  -3 -19    4.08    3.51
  -3   3 -19    4.72    2.95
  -3   3 -20   29.89    8.21
  -3  -3 -20   29.07    7.40
  -3   3 -20   17.84    6.07
  -3  -3 -21   81.22   12.49
  -3   3 -21   92.53   13.53
  -3   3 -22   54.76   11.05
  -3  -3 -22   43.20    9.64
  -3  -3 -22   54.69    8.54
  -3   3 -22   63.88   11.51
  -3  -3 -23    9.83    3.47
  -3  -3 -24    6.03    3.10
  -3  -3 -25  161.35   15.27
   3  -3 -26   37.84    9.42
  -3  -3 -26   34.33    7.38
   3   3 -26   27.19    8.27
  -3  -3 -27   62.00    9.95
  -3  -3 -28  173.85   16.06
  -3  -3 -29   27.54    6.68
  -3   3  29   28.55    7.07
  -3  -3 -30   12.58    5.46
  -3   3  30    5.17    3.72
  -3  -3 -31    1.27    2.84
  -3   3  31    3.77    3.58
  -3  -3 -32   28.14    7.10
  -3   3 -32   12.28    5.21
  -3   3  32   14.94    4.67
  -3  -3 -33    8.91    4.43
  -3   3 -33    7.78    3.79
  -3   3  33    7.37    3.63
  -3  -3 -34    2.16    3.17
  -3   3 -34    5.83    3.01
  -3   3  34    8.16    3.03
  -3  -3 -35   -0.23    2.45
  -3   3 -35   -1.28    2.49
  -3  -3 -36    1.14    2.10
  -3   3 -36    5.25    3.27
  -3  -3 -36    6.08    2.52
  -3  -3 -37    7.96    2.46
  -3  -3 -37   11.02    3.72
  -3   3 -37    6.22    3.10
  -3  -3 -38    2.91    2.55
  -3   3 -38    1.15    2.28
  -3  -3 -38    4.36    1.73
   3   3  38    2.19    2.20
   3   3  39    4.37    2.16
  -3   3 -39    1.44    1.61
  -3   3 -40    4.92    2.12
   3   3  40    1.80    1.75
   3  -4   0  243.42   11.82
  -3  -4   0  246.06   15.96
  -3  -4   1   38.15    6.72
  -3  -4  -1   47.46    7.37
   3  -4   1   41.70    4.91
   3  -4  -1   51.87    5.98
   3  -4  -2   73.74    7.34
  -3  -4  -2   88.18   10.03
   3  -4   2   83.82    6.64
   3  -4  -3  545.75   20.48
   3  -4   3  571.99   17.07
  -3  -4  -3  599.33   25.37
   3  -4   4  931.07   22.32
  -3  -4  -4  975.18   32.83
   3  -4  -4  966.54   28.58
   3  -4  -5  160.84   12.26
   3  -4   5  164.93    9.76
  -3  -4  -5  172.33   14.30
   3  -4  -6 1129.37   34.12
  -3  -4  -6 1135.25   37.21
  -3  -4  -7  181.97   15.67
   3  -4  -7  193.24   14.76
  -3  -4  -8   16.37    5.57
   3  -4  -8   14.48    5.02
   3  -4  -9    6.93    4.25
  -3  -4  -9    6.45    4.91
   3  -4 -10   80.09   11.04
  -3  -4 -10   96.10   12.72
  -3  -4 -11   10.20    6.07
   3  -4 -11    8.50    4.75
   3  -4 -12  104.63   13.85
  -3  -4 -12  126.95   15.12
  -3  -4 -13  142.51   17.01
  -3  -4 -14   51.91   10.25
  -3  -4 -15   23.24    8.20
  -3  -4 -16   46.58   10.67
  -3  -4 -17   -1.29    5.56
  -3   4 -17    6.95    6.57
  -3   4 -18    3.99    3.22
  -3  -4 -18    5.91    5.31
  -3  -4 -19   91.98   15.54
  -3   4 -19   96.95   13.89
  -3  -4 -20   18.61    7.44
  -3   4 -20   19.80    7.02
  -3   4 -21   36.00    8.91
  -3  -4 -21   41.59    7.53
  -3  -4 -22    3.95    3.95
  -3  -4 -23   13.38    5.09
  -3   4  23   21.80    5.77
  -3  -4 -24   50.84    8.60
  -3   4  24   46.02    7.83
   3   4 -24   45.76    9.56
   3   4 -25   11.42    5.85
   3  -4 -25   16.01    7.08
  -3  -4 -25   13.36    4.75
  -3   4  25   16.26    5.18
   3  -4 -26   54.02   10.56
   3   4 -26   53.08   10.42
  -3  -4 -26   41.38    8.10
  -3   4  26   54.79    8.40
  -3  -4 -27   12.09    4.48
  -3   4  27   18.83    5.89
  -3  -4 -28   19.57    5.83
  -3   4  28   21.12    6.02
  -3  -4 -29   80.75   11.34
  -3   4  29   87.85   10.42
  -3  -4 -30    6.42    3.94
  -3   4  30    9.78    4.15
  -3   4  31    1.05    2.61
  -3  -4 -31   -2.57    3.27
  -3  -4 -32   18.11    5.39
  -3   4  32   16.01    4.57
  -3  -4 -33    1.69    3.38
  -3   4  33    2.19    2.69
  -3   4 -33    3.15    3.05
  -3  -4 -34   -3.07    3.05
  -3   4 -34    4.95    3.08
  -3   4  34   -1.95    2.79
  -3  -4 -35    1.67    3.01
  -3   4  35    0.38    2.22
  -3   4 -35   -4.03    2.83
  -3  -4 -36    0.24    1.82
  -3  -4 -36    0.83    2.36
  -3   4 -36   -0.25    2.25
   3   4  36    3.70    2.54
  -3  -4 -37    0.38    1.68
  -3   4 -37    3.92    2.77
   3   4  37    1.72    1.85
  -3  -4 -37   -1.44    2.06
  -3   4 -38   -0.33    2.40
   3   4  38    2.46    1.97
  -3  -4 -38    1.90    1.45
  -3   4 -39    0.78    1.45
   3   4  39    2.88    1.87
  -3   4 -40    0.98    1.48
  -3  -5   0   -1.68    2.77
   3  -5   0    0.33    2.03
   3  -5  -1    1.88    2.13
  -3  -5   1    4.48    3.59
  -3  -5  -1    9.90    4.79
   3  -5   1    3.05    2.46
  -3  -5   2   57.63    8.77
  -3  -5  -2   67.02    9.26
   3  -5  -2   59.84    7.48
   3  -5   2   52.26    6.35
   3  -5  -3  114.92   10.83
  -3  -5   3  103.88   11.73
   3  -5   3  100.31    8.85
  -3  -5  -3  116.73   12.84
   3  -5   4  105.04    8.73
  -3  -5  -4  114.65   12.82
   3  -5  -4  107.35   10.61
   3  -5   5   10.21    3.45
   3  -5  -5    8.32    3.65
  -3  -5  -5   13.19    4.90
   3  -5   6   80.35    8.12
  -3  -5  -6   87.53   11.51
   3  -5  -6   96.14   11.06
   3  -5  -7   11.02    4.75
  -3  -5  -7    6.28    5.15
   3  -5  -8   46.99    8.34
  -3  -5  -8   51.81   10.13
  -3  -5  -9   25.10    6.93
   3  -5  -9   28.44    7.16
   3  -5 -10  159.32   16.32
  -3  -5 -10  165.97   17.92
   3  -5 -11  139.74   16.04
  -3  -5 -11  134.62   16.18
  -3  -5 -12   11.03    6.50
   3  -5 -12    5.30    3.25
  -3  -5 -13   64.27   12.22
   3  -5 -13   84.06   13.48
  -3  -5 -14   15.91    7.91
   3  -5 -14   10.10    6.24
  -3  -5 -15    6.19    5.51
  -3  -5 -16   -3.42    4.03
  -3  -5 -17   58.41   12.67
  -3   5 -18   26.04    8.10
  -3  -5 -18   23.01    9.85
  -3  -5 -19   65.66    9.30
  -3  -5 -19   58.68   14.20
  -3   5 -19   53.94   10.98
  -3   5  20   90.61   10.23
  -3  -5 -20   66.49   15.10
  -3  -5 -20   81.38   10.14
  -3   5 -20   84.97   13.65
  -3   5 -21   34.44    9.10
  -3  -5 -21   53.56   13.95
  -3  -5 -21   34.74    6.85
  -3   5  21   40.27    7.39
  -3   5  22   19.15    5.38
  -3  -5 -22   24.93    6.08
  -3   5  23  136.80   13.09
  -3  -5 -23  134.39   13.67
   3  -5 -23  147.52   16.17
   3   5 -23  138.91   15.53
  -3   5  24  145.27   13.61
   3   5 -24  138.97   16.15
  -3  -5 -24  132.52   13.72
   3  -5 -24  153.55   16.35
  -3  -5 -25   49.83    8.52
  -3   5  25   51.88    8.17
   3  -5 -25   49.36   10.54
   3   5 -25   35.55    9.26
  -3  -5 -26   35.15    7.37
  -3   5  26   59.76    8.75
  -3  -5 -27   63.44    9.67
  -3   5  27   78.30   10.11
  -3  -5 -28    0.91    3.17
  -3   5  28    3.00    3.25
  -3  -5 -29   -0.09    3.22
  -3   5  29    6.77    3.53
  -3  -5 -30   -1.48    2.59
  -3   5  30    5.09    3.60
  -3  -5 -31   -1.48    2.46
  -3   5  31    5.43    4.05
  -3  -5 -32   -1.65    3.42
  -3   5  32    3.54    2.46
  -3   5  33    0.26    2.65
   3   5  33    1.66    2.95
  -3  -5 -34   15.80    4.70
  -3   5  34   10.42    3.59
  -3   5 -34   18.70    4.81
   3   5  34   11.91    4.06
  -3   5  35    2.71    2.03
  -3   5 -35    4.57    2.91
   3   5  35   -0.08    2.59
  -3  -5 -36    3.83    2.34
  -3   5 -36    5.02    2.82
   3   5  36   -1.09    2.03
  -3   5 -37   10.42    3.48
   3   5  37    6.21    2.73
  -3  -5 -37   10.23    2.55
  -3   5 -38    1.54    1.65
   3   5  38    2.44    2.10
  -3  -5 -38    2.35    1.80
   3   5  39    2.56    1.68
  -3   5 -39   12.14    3.08
  -3  -6   0  264.49   20.12
   3  -6   0  229.65   15.40
   3  -6   1  236.90   15.38
   3  -6  -1  224.33   15.61
  -3  -6   1  259.54   20.09
  -3  -6  -1  230.70   19.03
  -3  -6   2    4.37    3.21
   3  -6  -2   17.25    4.79
   3  -6   2   11.40    3.45
  -3  -6  -2   13.56    5.35
   3  -6   3  197.25   13.95
   3  -6  -3  193.52   15.31
  -3  -6   3  202.22   18.05
  -3  -6  -3  175.68   17.05
   3  -6  -4  146.55   13.75
  -3  -6   4  163.71   16.58
   3  -6   4  173.20   13.13
  -3  -6  -4  159.36   16.49
   3  -6  -5   69.86    9.90
   3  -6   5   66.56    8.34
  -3  -6  -5   61.09   10.76
   3  -6   6  417.52   20.53
  -3  -6  -6  393.51   26.31
   3  -6  -6  413.32   24.46
   3  -6  -7  205.67   17.52
   3  -6   7  204.41   14.75
  -3  -6  -7  222.47   20.14
   3  -6  -8  190.33   17.84
  -3  -6  -8  199.78   20.08
   3  -6   8  209.20   15.28
   3  -6  -9   33.24    8.50
  -3  -6  -9   19.78    8.13
  -3  -6 -10    2.89    3.80
   3  -6 -10    4.73    3.26
   3  -6 -11   18.90    6.97
  -3  -6 -11    0.68    4.75
   3  -6 -12    1.92    4.61
  -3  -6 -12    7.82    5.67
  -3  -6 -13    8.98    5.37
   3  -6 -13    7.70    5.53
   3  -6 -14   23.94    7.79
  -3  -6 -14   33.97   10.18
  -3  -6 -15   50.64   12.17
   3  -6 -15   73.44   13.45
  -3  -6 -16  119.15   18.60
   3  -6 -16  169.40   21.54
  -3  -6 -17   -0.75    5.08
  -3   6  18   56.53    8.03
  -3  -6 -18   60.48    8.72
  -3  -6 -18   60.16   13.69
  -3  -6 -19   87.52   17.81
  -3  -6 -19  100.98   11.25
  -3   6  19  113.49   11.26
  -3  -6 -20   42.76    7.74
  -3   6 -20   54.66   11.44
  -3   6  20   42.45    7.23
  -3  -6 -20   28.34   11.36
  -3  -6 -21   18.65    5.27
  -3   6 -21   18.48    6.60
  -3   6  21   17.04    4.99
  -3  -6 -21   18.11    7.28
  -3  -6 -22   47.44    8.17
  -3   6  22   58.39    8.69
  -3  -6 -22   68.01   16.21
  -3  -6 -23   39.88    7.46
  -3   6  23   37.78    6.90
  -3  -6 -24    2.05    3.78
  -3   6  24    3.74    3.34
  -3   6  25   39.77    7.41
  -3  -6 -25   30.40    6.72
  -3  -6 -26   21.62    6.06
  -3   6  26   22.56    5.79
  -3  -6 -27    6.75    3.98
  -3   6  27    4.54    3.19
  -3   6  28   -1.74    3.40
   3   6  28    0.22    3.19
  -3  -6 -28    6.56    3.62
  -3  -6 -29    0.44    2.65
  -3   6  29   10.03    4.83
   3   6  29   10.18    4.84
  -3  -6 -30    9.51    3.47
  -3   6  30   14.18    4.67
   3   6  30   11.98    4.70
  -3   6  31    0.41    2.97
  -3  -6 -31   -2.75    3.42
   3   6  31    0.94    3.07
  -3   6  32    2.62    2.46
   3   6  32    1.50    2.60
  -3   6  33    2.17    3.13
   3   6  33    4.43    3.32
  -3   6  34   -2.03    2.10
   3   6  34   -1.60    2.47
  -3   6  35    3.16    1.85
  -3   6 -35    7.60    3.31
   3   6  35    3.07    3.02
   3   6  36    1.95    2.74
  -3   6 -36   -0.46    1.88
  -3  -6 -36    3.04    1.65
   3   6  37    7.27    2.83
  -3   6 -37    1.03    2.03
  -3  -6 -37    4.59    1.93
   3   6  38    9.10    2.79
  -3  -6 -38    7.44    2.11
  -3  -7   0    8.39    5.59
   3  -7   0    1.43    2.57
   3  -7  -1   -2.20    3.88
  -3  -7  -1    4.44    3.90
   3  -7   1    2.98    3.17
  -3  -7   1    1.39    3.32
   3  -7  -2   27.61    6.52
   3  -7   2   24.39    5.79
  -3  -7   2   30.08    8.13
  -3  -7  -2   41.85    9.18
  -3  -7   3    5.97    3.88
  -3  -7  -3    5.73    3.93
   3  -7   3    3.46    2.50
   3  -7  -3    7.13    2.75
  -3  -7   4    9.79    6.04
   3  -7  -4    9.57    5.32
   3  -7   4    6.17    3.04
  -3  -7  -4   14.76    6.59
  -3  -7  -5   74.40   12.29
   3  -7  -5   84.81   12.59
   3  -7   5   77.36    9.79
  -3  -7   5   69.70   11.73
  -3  -7   6  124.69   15.85
   3  -7   6  144.83   13.46
  -3  -7  -6  142.53   17.52
   3  -7  -6  124.05   14.61
   3  -7   7   14.81    4.93
   3  -7  -7   21.00    6.09
  -3  -7  -7   25.62    8.19
  -3  -7  -8   11.58    5.90
   3  -7   8   16.16    5.08
   3  -7  -8    7.66    3.14
   3  -7  -9   -0.22    3.26
   3  -7   9    2.19    2.58
  -3  -7  -9    4.68    5.57
  -3  -7 -10   14.21    6.41
   3  -7 -10   19.80    6.98
  -3  -7 -11   55.75   12.45
   3  -7 -11   42.48   10.18
   3  -7 -12   22.67    7.47
  -3  -7 -12   10.88    6.35
   3  -7 -13    3.77    4.34
  -3  -7 -13    5.51    4.55
  -3  -7 -14    9.18    5.13
   3  -7 -14    0.41    5.05
   3  -7 -15   10.87    7.08
  -3  -7 -15    9.23    7.01
  -3  -7 -16    8.90    8.14
  -3   7  16    7.36    4.37
  -3  -7 -16    4.03    3.44
   3   7  16   12.12    4.76
   3  -7 -16   -3.05    6.85
  -3  -7 -17    1.16    2.49
  -3   7  17    8.43    3.55
   3  -7 -17    8.35    4.17
   3   7  17    1.62    3.36
  -3  -7 -17    0.05    5.40
  -3  -7 -18    0.51    2.99
  -3   7  18    3.12    3.29
   3   7  18   -2.64    2.77
  -3   7  19    5.49    3.68
   3   7  19    0.17    3.46
  -3  -7 -19    8.96    4.37
  -3  -7 -19    8.41    6.45
  -3   7  20   25.37    5.91
  -3  -7 -20   13.60    8.11
  -3  -7 -20   23.95    6.19
   3   7  20   18.26    5.25
  -3   7 -20   15.92    7.18
  -3  -7 -21  138.95   22.69
  -3  -7 -21  138.93   13.94
  -3   7 -21  125.27   18.47
  -3   7  21  157.28   13.85
   3   7  21  159.60   14.23
  -3   7  22  334.01   20.48
   3   7  22  315.74   20.16
  -3  -7 -22  307.45   20.83
  -3  -7 -22  329.25   35.46
  -3   7  23  345.43   21.13
   3   7  23  313.28   20.50
  -3  -7 -23  341.28   21.85
  -3   7  24    6.92    4.03
  -3  -7 -24    2.58    2.77
   3   7  24   10.14    4.56
  -3  -7 -25   34.65    7.48
  -3   7  25   18.93    5.43
   3   7  25   26.50    7.02
  -3   7  26    3.63    3.42
   3   7  26    5.98    4.03
  -3   7  27    7.73    4.06
   3   7  27   10.71    4.67
  -3   7  28   25.45    5.70
   3   7  28   18.34    6.05
  -3   7  29    2.32    3.29
   3   7  29    7.44    3.85
  -3   7  30    4.39    2.57
   3   7  30    1.73    2.75
   3   7  31    4.65    3.35
  -3   7  31    7.05    3.61
  -3   7  32    0.37    2.67
   3   7  32   -2.09    2.78
   3   7  33    3.20    2.55
  -3   7  33    0.30    2.11
   3   7  34   15.20    4.16
  -3   7  34   11.62    3.44
  -3   7  35    9.38    2.65
   3   7  35    1.49    1.84
  -3   7 -35   11.30    3.40
   3   7  36   -2.54    1.72
  -3   7 -36   -0.73    1.61
  -3  -7 -36   -0.29    1.51
   3   7  37   -2.29    1.68
  -3   7 -37   -1.56    1.66
  -3  -7 -37   -0.43    1.15
  -3  -8   0    7.67    4.98
   3  -8   0    7.83    3.03
   3  -8   1   56.23    8.99
   3  -8  -1   57.47    9.35
  -3  -8  -1   48.48   10.70
  -3  -8   1   53.01   11.14
   3  -8  -2    9.23    3.27
   3  -8   2   20.04    6.73
  -3  -8   2   16.97    6.20
  -3  -8  -2   20.39    7.56
   3  -8  -3    8.20    3.49
  -3  -8  -3    7.71    6.20
  -3  -8   3   10.01    7.10
   3  -8   3   10.76    4.47
  -3  -8   4   54.59   11.76
   3  -8  -4   47.61    9.73
   3  -8   4   48.48    9.02
  -3  -8  -4   64.64   12.47
  -3  -8  -5   41.30   11.23
  -3  -8   5   35.08    8.77
   3  -8  -5   49.72   10.03
  -3  -8  -6   27.76    8.72
   3  -8  -6   26.18    7.76
  -3  -8   6   12.41    6.86
   3  -8  -7  112.40   15.57
  -3  -8   7  113.30   16.72
  -3  -8  -7  117.50   17.23
  -3  -8  -8   81.19   15.04
  -3  -8   8   91.77   15.40
   3  -8  -8   82.64   13.27
   3  -8  -9   87.74   14.43
  -3  -8  -9   86.72   15.03
  -3  -8   9  101.77   16.12
  -3  -8 -10   15.98    8.66
   3  -8 -10   24.10    8.56
  -3  -8 -11   36.01   10.94
   3  -8 -11   40.15   11.24
  -3  -8 -12   -1.12    6.63
   3  -8 -12   -0.29    4.89
  -3   8  13   -1.59    3.70
   3  -8 -13    6.79    4.21
  -3  -8 -13   -0.05    6.16
  -3   8 -13    6.88    3.29
  -3   8 -14    4.38    4.01
   3  -8 -14   23.20    9.83
   3   8  14    6.13    3.17
  -3   8  14    3.42    3.77
  -3  -8 -14    9.74    8.49
  -3   8 -15   34.53    6.63
  -3   8  15   22.66    5.42
   3   8  15   43.69    8.01
   3  -8 -15   33.56   10.56
  -3  -8 -15   28.61   10.22
  -3   8  16   18.25    5.39
   3   8  16   10.54    4.56
  -3  -8 -16    8.36    9.41
   3  -8 -16   22.36    7.57
   3  -8 -17   10.10    9.08
  -3  -8 -17   17.90   10.88
  -3   8  17    7.08    3.56
   3   8  17    8.36    5.04
  -3  -8 -18   23.28    9.74
  -3   8  18   15.38    4.63
   3   8  18   15.61    5.25
  -3   8  19   19.88    5.51
   3   8  19   19.38    6.16
  -3   8  20   65.37    9.27
   3   8  20   62.84    9.52
  -3  -8 -20   59.95   16.38
  -3   8  21  188.36   15.81
   3   8  21  194.80   15.88
  -3   8  22   58.65    9.02
   3   8  22   49.96    8.44
  -3   8  23  246.63   17.90
   3   8  23  242.68   17.87
   3   8  24  282.37   19.26
  -3   8  24  298.20   19.59
   3   8  25  101.55   12.03
  -3   8  25   98.24   11.53
  -3   8  26   42.38    7.62
   3   8  26   29.56    6.57
  -3   8  27   16.51    4.68
   3   8  27   14.65    5.34
  -3   8  28    4.14    2.44
   3   8  28    8.16    4.12
  -3   8  29    3.38    3.25
   3   8  29    0.97    2.31
  -3   8  30    4.63    3.11
   3   8  30    4.05    2.85
  -3   8  31    9.50    3.73
   3   8  31   13.43    4.06
   3   8  32    2.33    2.66
  -3   8  32   -0.08    2.12
  -3   8  33    4.42    2.62
   3   8  33   -0.08    1.91
   3   8  34    9.38    3.58
  -3   8  34    1.07    1.72
   3   8  35    1.18    2.14
  -3   8 -35    3.04    2.23
  -3  -8 -35    5.74    2.17
   3   8  36    0.60    1.52
  -3   8 -36    0.34    1.90
  -3  -8 -36    0.25    1.52
  -3  -9   0    1.24    4.14
   3  -9  -1   16.17    6.19
  -3  -9  -1   12.74    6.68
  -3  -9   1   11.92    8.01
  -3  -9   2    2.98    5.62
  -3  -9  -2    1.47    4.02
   3  -9  -2    0.70    3.88
  -3  -9  -3    5.35    5.23
   3  -9  -3    6.19    6.53
  -3  -9   3    6.71    5.40
  -3  -9   4   17.71    6.97
   3  -9  -4    4.58    5.75
   3  -9  -5   40.61   11.23
  -3  -9  -5   31.08   10.43
  -3  -9   5   41.53   10.83
  -3  -9   6    6.76    4.45
   3  -9  -6    5.28    5.26
  -3  -9  -6    4.45    5.12
  -3  -9  -7   28.06   10.22
  -3  -9   7   30.74   10.05
   3  -9  -7   20.90    8.24
  -3  -9  -8   30.66    8.71
  -3   9  -8   30.61    6.73
  -3   9  -8   38.02    7.16
  -3  -9   8   42.54   12.11
  -3   9   8   41.47    7.29
   3  -9  -8   34.97   10.35
  -3   9  -9   64.19    9.09
  -3   9  -9   60.53    8.64
  -3  -9   9   70.39   14.42
  -3   9   9   64.93    8.82
   3  -9  -9   43.60   10.09
  -3  -9  -9   67.67   15.24
  -3  -9  10    4.89    4.70
  -3   9 -10    8.75    3.63
   3  -9 -10   17.46    7.37
  -3  -9 -10    5.22    4.79
  -3   9  10   11.43    4.54
  -3   9 -10   14.63    4.91
  -3  -9 -11   54.82   13.87
  -3   9  11   70.63    9.46
  -3   9 -11   55.85    8.30
   3   9  11   68.51    9.28
   3  -9 -11   63.75   13.89
  -3  -9  11   42.82   12.18
  -3   9 -12   60.48    9.04
  -3  -9  12   69.30   14.99
  -3  -9 -12   46.34   11.89
  -3   9  12   50.40    7.95
   3  -9 -12   43.89   12.04
   3   9  12   45.83    7.38
   3  -9 -13    6.44    6.37
  -3  -9  13   18.44    8.54
  -3   9 -13   15.48    4.33
   3   9  13   24.11    6.35
  -3  -9 -13   31.75   12.04
  -3   9  13   15.49    5.17
  -3  -9  14   16.60    8.29
  -3   9 -14   22.62    5.96
  -3   9  14   28.11    5.81
   3  -9 -14   13.32    7.23
   3   9  14   25.37    5.75
  -3  -9 -14   35.45   11.66
  -3  -9 -15    1.48    6.63
  -3   9  15   -2.25    2.60
   3   9  15   -0.04    3.00
   3  -9 -15   -8.18    7.65
  -3   9 -15    4.01    3.49
   3  -9 -16    7.33    7.10
  -3  -9 -16   -4.55    5.03
  -3   9  16    2.57    2.66
   3   9  16    4.53    3.15
  -3  -9 -17   30.49   15.82
  -3   9  17   22.83    6.26
   3  -9 -17   11.89    9.27
   3   9  18   -0.72    3.63
  -3   9  18   -0.83    3.30
  -3  -9 -18   -5.26    6.19
  -3   9  19   91.59   11.11
   3   9  19   67.37    9.40
  -3   9  20    8.76    4.57
   3   9  20   15.43    5.73
  -3   9  21   14.08    4.43
   3   9  21   10.38    4.55
   3   9  22    7.26    3.44
  -3   9  22   10.50    4.59
  -3   9  23  120.84   12.54
   3   9  23   88.39   10.69
  -3   9  24   12.33    4.29
   3   9  24   14.09    5.04
  -3   9  25   22.26    5.97
   3   9  25   18.36    5.42
  -3   9  26   17.02    5.47
   3   9  26   23.03    5.79
  -3   9  27   15.53    5.18
   3   9  27   18.65    5.22
  -3   9  28   18.17    4.86
   3   9  28   10.22    3.77
  -3   9  29    4.54    3.29
   3   9  29   -0.52    2.65
   3   9  30    0.79    2.24
  -3   9  30    1.16    2.20
  -3   9  31    7.00    3.31
   3   9  31    2.37    2.51
   3   9  32    6.87    3.00
  -3   9  32    7.30    2.77
  -3   9  33    1.46    1.95
   3   9  33    0.12    1.82
  -3  -9 -33    0.92    1.40
  -3  -9 -34    1.00    1.48
   3   9  34    5.16    2.30
  -3   9 -34    2.46    1.89
  -3  -9 -34    2.10    1.64
  -3   9 -35   -1.37    1.36
  -3  -9 -35   -1.24    1.11
  -3  10   0   10.21    5.00
  -3 -10   0   19.71   10.21
  -3 -10   0   15.01    5.23
  -3 -10  -1   26.23    6.08
  -3  10  -1   20.90    5.10
  -3  10   1   32.11    6.61
  -3 -10   1   28.67    9.61
  -3 -10  -1   25.62    9.94
  -3 -10   1   20.89    5.23
  -3  10  -2   23.07    6.12
  -3  10   2   19.02    5.48
  -3 -10  -2   16.58    7.11
  -3 -10   2   13.13    4.76
  -3 -10  -2   18.41    5.05
  -3  10  -3    5.80    3.74
  -3  10   3    4.28    3.17
  -3 -10   3   13.65    8.77
  -3 -10   3    0.59    2.81
  -3 -10  -3    1.37    5.20
  -3 -10  -3    3.43    2.89
  -3  10  -4  174.18   14.87
  -3  10   4  183.99   14.89
  -3 -10   4  155.86   22.62
  -3 -10   4  172.08   14.08
  -3 -10  -4  171.31   14.04
  -3 -10  -4  193.41   25.39
  -3  10  -5  170.00   14.65
  -3  10   5  163.66   14.08
  -3 -10   5  198.58   25.36
  -3 -10  -5  159.50   13.65
  -3 -10  -5  166.71   23.46
  -3  10  -6  147.32   13.97
  -3 -10  -6  174.63   24.41
  -3  10   6  136.87   13.01
  -3 -10   6  125.33   20.28
  -3 -10  -6  130.31   12.20
  -3 -10  -7   32.24    6.44
  -3  10  -7   29.26    6.75
  -3  10   7   31.41    6.86
  -3 -10   7   35.36   11.63
   3  10   7   34.84    7.23
  -3  10  -7   28.52    6.44
  -3 -10  -7   20.94   10.22
  -3  10  -8  381.52   22.02
  -3  10   8  347.27   20.74
   3  10   8  346.66   19.67
  -3 -10   8  402.93   35.85
  -3 -10  -8  383.04   21.12
  -3 -10  -8  362.93   35.28
  -3  10  -8  379.90   22.05
  -3  10  -9  122.20   12.66
  -3  10   9  112.92   12.45
   3  10   9   99.91   10.85
  -3 -10  -9  144.59   23.36
  -3 -10  -9  107.74   11.63
  -3  10  -9  110.89   12.33
  -3 -10   9  118.75   19.99
   3  10  10   13.43    4.89
  -3 -10  10   11.53    4.84
  -3 -10 -10   21.93    5.35
  -3  10  10   13.23    4.77
  -3 -10 -10   28.39   11.74
  -3  10 -10   14.24    4.33
  -3  10 -10   15.97    4.82
  -3  10 -10   15.76    4.45
  -3 -10  11   19.25    9.00
  -3  10 -11   26.08    6.62
  -3  10  11   13.58    4.88
   3  10  11   22.75    5.94
  -3 -10 -11   16.49    7.97
  -3 -10 -11   21.94    5.95
  -3  10 -11   21.60    4.93
  -3 -10  12   13.08    8.59
   3  10  12   19.19    4.64
  -3 -10 -12   19.91    9.53
  -3  10  12   27.90    6.82
  -3  10 -12   15.60    4.98
  -3 -10  13   33.22   11.07
  -3  10 -13   31.16    6.83
  -3  10  13   23.74    7.07
   3  10  13   18.11    5.43
  -3 -10 -13   20.26   11.74
  -3  10 -14   60.26    9.72
  -3 -10  14   55.75   12.86
   3  10  14   68.70    9.65
  -3 -10 -14   58.46   16.70
  -3  10  14   71.17    9.96
  -3  10 -15   25.40    6.59
  -3  10  15   25.13    6.39
   3  10  15   17.61    5.26
  -3  10  16    7.14    3.90
   3  10  16   12.90    5.02
   3  10  17   -0.32    3.41
  -3  10  17    9.56    4.59
  -3  10  18   -1.35    2.78
   3  10  18   -0.28    2.61
   3  10  19   13.39    4.28
  -3  10  19    7.87    4.56
  -3  10  20   91.05   11.06
   3  10  20   87.56   10.71
   3  10  21   42.35    7.62
  -3  10  21   47.88    8.11
   3  10  22   42.09    7.50
  -3  10  22   42.20    7.67
  -3  10  23   55.74    8.44
   3  10  23   40.88    7.73
   3  10  24   10.12    4.11
  -3  10  24   16.91    5.18
   3  10  25    5.15    4.54
  -3  10  25    7.94    3.61
  -3  10  26    6.03    3.62
   3  10  26    1.66    2.77
  -3  10  27    9.82    3.67
   3  10  27   10.27    4.26
   3  10  28    4.17    2.70
  -3  10  28    7.00    2.67
  -3  10  29    2.39    2.79
   3  10  29    1.86    2.11
  -3 -10 -30    4.05    2.58
  -3  10  30    5.02    3.20
   3  10  30    8.15    3.36
  -3  10  31    3.07    2.18
   3  10  31    1.65    2.21
  -3 -10 -31   -1.06    2.28
  -3 -10 -31    1.62    1.77
  -3 -10 -32    1.43    1.74
  -3  10  32    3.70    1.95
   3  10  32    1.96    1.99
  -3 -10 -32    0.69    1.54
   3  10  33    2.84    1.58
  -3 -10 -33   -0.48    1.19
  -3  11   0   81.34   10.89
  -3 -11   0   69.07   16.31
  -3 -11   0   78.34   10.24
  -3  11  -1  203.57   16.76
  -3  11   1  197.35   16.24
  -3 -11   1  213.94   16.31
  -3 -11  -1  188.59   15.40
  -3 -11  -1  173.81   24.92
  -3 -11   1  206.10   27.00
  -3  11  -2  106.23   12.10
  -3  11   2  115.54   12.77
  -3 -11   2  106.18   19.93
  -3 -11   2  112.26   11.97
  -3 -11  -2  109.82   11.85
  -3 -11  -2  105.02   19.02
  -3 -11  -3   86.09   17.67
  -3 -11  -3   63.24    9.14
  -3  11   3   71.80   10.17
  -3  11  -3   67.25    9.49
  -3 -11   3   64.81   16.10
  -3  11  -4   52.61    8.86
  -3 -11  -4   50.39    8.56
  -3  11   4   62.23    9.50
  -3 -11   4   48.17   12.11
  -3 -11  -4   50.33   13.20
  -3 -11  -5   46.05   14.54
  -3  11  -5   44.98    8.33
  -3  11   5   50.02    8.76
  -3 -11   5   26.58   11.66
  -3 -11  -5   39.43    7.69
  -3 -11  -6   48.82   15.09
  -3  11  -6   36.99    7.18
  -3  11   6   43.62    8.45
  -3 -11   6   63.47   15.66
  -3 -11  -6   41.40    7.40
  -3  11  -6   42.84    7.81
  -3 -11  -7   10.08    7.26
  -3  11   7   15.77    5.41
   3  11   7   11.81    5.34
  -3 -11   7   18.62    8.12
  -3  11  -7   14.02    5.60
  -3  11  -7   20.64    5.65
  -3 -11  -7   14.37    4.88
  -3 -11  -8    5.10    3.11
  -3 -11   8   -3.10    5.80
  -3  11  -8    0.84    3.75
  -3 -11  -8    6.95    6.67
  -3  11   8    0.41    3.08
   3  11   8    6.32    4.48
  -3  11  -8    4.67    3.84
  -3 -11  -9    7.70    3.75
  -3  11  -9   16.32    5.45
  -3  11   9    9.48    4.73
  -3 -11  -9   18.74   10.51
   3  11   9   15.73    4.24
  -3  11  -9   15.26    3.69
  -3  11  -9   15.25    4.79
  -3 -11   9   10.35    8.44
   3  11  10   18.60    6.21
  -3 -11 -10   14.74    4.90
  -3 -11 -10   11.19    9.95
  -3  11  10   19.79    5.96
  -3 -11  10   27.46   12.15
  -3  11 -10   21.53    5.43
  -3  11 -10   16.82    5.59
  -3  11  11   15.35    5.12
   3  11  11   19.51    5.94
  -3  11 -11   15.45    4.69
  -3  11 -11    9.93    3.73
  -3 -11 -11   23.20    5.78
  -3  11 -12    4.35    3.44
  -3  11  12    0.43    2.95
   3  11  12    3.76    4.03
  -3 -11 -12   -0.88    3.19
   3  11  13   14.76    4.92
  -3 -11 -13   12.34    4.66
  -3  11  13   22.09    6.35
  -3  11 -13    4.90    3.00
  -3  11 -14   -0.72    2.49
  -3 -11 -14    0.18    2.88
   3  11  14    1.19    3.18
  -3 -11 -15    6.74    3.72
  -3  11  15    0.78    3.02
   3  11  15    4.39    2.67
  -3 -11 -16    2.92    2.93
  -3  11  16    9.58    4.13
   3  11  16   11.90    4.95
  -3 -11 -17    2.67    2.75
  -3  11  17    4.36    3.19
   3  11  17    3.26    3.22
  -3  11  18   18.66    5.31
   3  11  18   22.24    5.96
  -3 -11 -18   22.83    6.19
   3  11  19   81.06   10.28
  -3 -11 -19   64.29    9.35
  -3  11  19   70.23    9.90
  -3 -11 -20   31.22    6.50
  -3  11  20   40.10    7.27
   3  11  20   38.59    7.15
  -3 -11 -21   29.64    6.64
   3  11  21   36.77    7.30
  -3  11  21   36.04    7.05
  -3 -11 -22   41.93    7.22
  -3  11  22   41.34    7.44
   3  11  22   37.52    7.03
  -3  11  23    9.36    4.11
   3  11  23    5.69    4.35
  -3 -11 -23    9.92    4.29
  -3 -11 -24   19.14    4.75
  -3  11  24   24.18    5.55
   3  11  24   29.79    6.32
  -3 -11 -25    4.17    3.07
  -3  11  25    4.81    3.25
   3  11  25    5.50    3.72
  -3  11  26    6.08    3.02
  -3 -11 -26    9.20    3.78
   3  11  26    7.90    3.15
  -3 -11 -27   12.42    3.95
  -3  11  27   10.70    3.49
   3  11  27    5.70    2.92
  -3 -11 -28   35.32    5.26
  -3  11  28   40.22    6.01
   3  11  28   35.87    6.02
  -3 -11 -28   35.22    4.75
  -3 -11 -29   32.40    4.70
   3  11  29   26.61    4.99
  -3  11  29   34.31    5.27
  -3 -11 -29   30.42    4.15
  -3 -11 -30   10.09    2.79
  -3  11  30   10.01    2.98
   3  11  30    4.43    2.46
  -3 -11 -30    5.36    1.76
   3  11  31    1.51    1.63
  -3  11  31   -0.97    1.50
  -3 -11 -31    2.91    1.80
  -3  12   0  221.17   17.59
  -3 -12   0  217.32   16.99
  -3  12  -1  140.43   13.91
  -3  12   1  159.59   14.90
  -3 -12  -1  152.92   14.54
  -3  12  -2    2.05    3.83
  -3  12   2    4.58    4.34
  -3 -12  -2    6.73    4.32
  -3  12  -3  140.01   14.18
  -3  12   3  133.36   13.96
  -3 -12  -3  130.51   13.40
  -3  12  -4  344.30   21.85
  -3  12   4  338.08   21.53
  -3 -12  -4  327.31   20.67
  -3  12  -5  166.98   15.63
  -3  12   5  170.81   15.27
  -3 -12  -5  185.24   15.82
  -3  12  -5  160.14   15.40
  -3  12  -6   45.46    8.70
  -3 -12  -6   55.07    9.01
   3  12   6   67.71    9.55
  -3  12  -6   59.13    9.88
  -3  12   6   59.08    9.46
   3  12   7   97.37   11.02
  -3 -12  -7   79.08   10.41
  -3  12  -7   89.80   11.71
  -3  12   7   82.27   10.79
  -3  12  -7   79.83   10.75
  -3  12  -8    8.69    4.13
  -3  12  -8   23.24    6.22
  -3  12   8   19.21    5.74
   3  12   8   20.93    5.36
  -3  12  -8   22.29    5.19
  -3 -12  -8   23.62    6.29
  -3  12  -9   30.96    7.27
  -3  12   9   30.98    6.69
   3  12   9   33.67    6.98
  -3  12  -9   41.70    6.88
  -3 -12  -9   28.25    7.02
  -3  12 -10    9.87    4.39
  -3  12  10   17.85    5.21
   3  12  10   20.53    5.54
  -3  12 -10   22.86    5.27
  -3 -12 -10   13.99    5.36
  -3  12  11   21.34    6.19
   3  12  11   16.47    4.70
  -3  12 -11   26.03    4.65
  -3  12 -11   16.28    5.01
  -3 -12 -11   16.88    5.85
  -3  12  12    6.77    3.94
   3  12  12    0.02    3.02
  -3  12 -12   13.05    5.19
  -3 -12 -12    5.77    4.24
  -3 -12 -13    9.46    4.08
  -3  12 -13    4.35    3.96
  -3  12  13    2.79    3.24
   3  12  13   11.79    3.88
  -3 -12 -14    3.40    3.86
  -3  12  14    1.12    3.08
   3  12  14    9.40    4.03
  -3  12 -14   -2.06    2.82
  -3 -12 -15    8.15    4.15
  -3  12  15    2.93    3.40
   3  12  15    5.06    3.05
  -3 -12 -16   12.14    4.78
  -3  12  16    1.94    3.01
   3  12  16    7.45    4.13
  -3 -12 -17   12.23    4.52
  -3  12  17   11.12    3.97
   3  12  17   10.63    3.93
  -3 -12 -18    5.00    3.40
   3  12  18    3.39    2.46
  -3  12  18    4.68    3.51
  -3 -12 -19    0.77    3.72
   3  12  19   -0.13    2.98
  -3  12  19   -3.70    3.46
  -3 -12 -20   10.52    4.46
   3  12  20    2.78    2.73
  -3  12  20    9.43    3.94
  -3  12  21   50.32    7.94
  -3 -12 -21   43.57    6.91
   3  12  21   47.49    7.25
  -3 -12 -22    7.46    3.37
  -3  12  22   22.94    5.69
   3  12  22   16.91    4.75
  -3 -12 -23   -0.01    2.58
  -3  12  23    4.11    3.36
   3  12  23    3.57    2.93
  -3 -12 -24    6.19    3.25
  -3  12  24    7.99    3.58
   3  12  24    4.02    3.26
  -3  12  25    7.23    3.20
   3  12  25    1.25    1.96
  -3 -12 -25   -1.83    2.37
  -3 -12 -25    6.04    2.42
  -3  12  26   20.55    4.42
   3  12  26   17.49    3.86
  -3 -12 -26   18.05    3.34
  -3 -12 -26   20.54    4.14
  -3  12  27   11.30    3.21
   3  12  27    9.42    3.21
  -3 -12 -27    7.05    2.41
  -3 -12 -27    9.68    2.70
  -3 -12 -28    2.01    1.91
  -3  12  28    0.61    1.82
   3  12  28    5.58    2.32
  -3  12  29    1.92    2.04
   3  12  29    4.16    2.38
  -3  13   0   -1.33    3.09
  -3  13  -1    5.42    4.21
  -3  13   1   14.49    5.12
  -3  13  -2   39.98    8.01
  -3  13   2   48.06    8.79
  -3  13  -3   52.73    9.24
  -3  13   3   68.24   10.14
  -3  13  -3   65.74   10.01
  -3 -13  -3   80.59   10.74
  -3  13  -4   46.77    8.75
  -3  13   4   62.95    9.62
  -3  13  -4   60.46    9.65
  -3 -13  -4   53.19    8.84
  -3  13   5    6.04    3.72
  -3  13  -5   14.29    5.80
  -3 -13  -5   19.73    6.07
  -3  13  -5   19.36    5.95
  -3  13   6   11.06    4.66
  -3  13  -6   15.77    5.78
  -3  13  -6    7.47    2.95
  -3  13  -6   23.05    6.68
  -3 -13  -6   15.19    5.78
   3  13   7    2.99    3.09
  -3  13   7    2.20    3.50
  -3  13  -7    0.52    3.07
  -3  13  -7    8.04    3.41
  -3 -13  -7    7.79    4.32
  -3  13  -7    3.40    2.71
   3  13   8    1.49    2.88
  -3  13   8    5.24    3.20
  -3  13  -8    2.08    3.34
  -3 -13  -8    5.01    3.36
  -3  13  -8   -1.21    3.15
  -3 -13  -9    3.68    3.85
  -3  13   9    1.18    2.72
   3  13   9    0.38    3.37
  -3  13  -9    1.76    2.68
  -3  13  -9   -8.31    4.01
  -3 -13 -10    9.58    4.51
  -3  13 -10    6.15    3.11
   3  13  10   11.33    4.06
  -3  13 -10   -1.68    2.98
  -3  13  10    6.82    3.66
  -3  13 -11    6.09    3.30
   3  13  11    2.08    3.13
  -3  13  11    9.45    4.80
  -3 -13 -11   -0.19    3.22
  -3  13 -11   10.04    3.69
  -3 -13 -12   12.40    4.50
  -3  13  12    7.74    3.46
   3  13  12   11.13    3.50
  -3  13 -12   10.92    4.03
  -3  13 -13   11.89    4.18
  -3  13  13   11.55    5.11
  -3 -13 -13   15.35    4.69
   3  13  13    9.14    3.92
  -3  13  14    7.66    3.92
   3  13  14    0.32    2.72
  -3 -13 -14    6.05    2.91
  -3  13  15   -2.32    3.29
   3  13  15   -0.71    2.79
  -3 -13 -15   -0.14    2.53
  -3 -13 -16   18.25    5.26
  -3  13  16   21.14    5.89
   3  13  16   12.86    4.23
  -3 -13 -17   19.81    5.04
  -3  13  17   29.29    6.09
   3  13  17   23.27    5.03
  -3 -13 -18    7.82    3.95
  -3  13  18    7.74    3.42
   3  13  18    8.79    3.56
  -3 -13 -19   25.58    5.19
  -3  13  19   26.67    5.92
   3  13  19   28.72    5.88
  -3 -13 -20    7.16    2.99
  -3  13  20    4.15    3.27
   3  13  20    2.75    2.38
  -3  13  21   12.41    3.84
   3  13  21   14.72    4.20
  -3 -13 -21    6.62    3.34
  -3 -13 -22   -3.63    2.77
  -3  13  22    2.36    2.66
   3  13  22    0.90    2.28
  -3 -13 -23    0.77    2.31
   3  13  23    1.28    1.99
  -3 -13 -24   -0.01    1.82
  -3  13  24    1.22    2.29
   3  13  24    0.69    2.03
  -3 -13 -25    3.01    1.48
  -3  13  25    7.44    2.88
   3  13  25    7.40    2.95
  -3  13  26   11.18    3.12
   3  13  26    4.11    2.45
  -3 -13 -26    9.44    2.47
  -3  13  27   11.27    2.84
  -3  14   0   38.34    7.89
  -3  14   1   21.56    6.82
  -3  14  -1   19.56    5.82
  -3  14  -1   28.68    6.79
  -3  14  -2   32.91    7.26
  -3  14  -2   29.19    6.98
  -3  14   2   29.70    6.79
  -3  14   3   71.97    9.79
  -3  14  -3   65.35    9.86
  -3  14  -3   89.54   11.07
  -3  14  -4   21.13    6.14
  -3  14  -4   17.46    5.40
  -3  14   4   19.54    5.86
  -3  14  -4   21.18    5.14
  -3  14  -5    1.53    3.23
  -3  14  -5    0.58    2.30
  -3  14  -5    4.70    3.40
  -3  14   5    3.51    3.44
  -3  14  -6   20.11    5.65
  -3  14   6   16.94    5.48
  -3  14  -6   21.76    4.51
  -3  14   7   10.59    4.33
  -3  14  -7   17.07    4.27
  -3 -14  -7   11.77    4.48
  -3  14  -7   11.88    3.85
  -3  14   8    1.67    2.60
  -3  14  -8   -2.23    2.61
  -3  14  -8    1.64    3.24
  -3 -14  -8    3.43    3.37
   3  14   9    3.21    2.86
  -3  14   9    0.60    2.92
  -3  14  -9    4.15    2.01
  -3  14  -9    2.91    2.77
  -3 -14  -9    2.30    3.02
  -3  14  10   21.81    5.67
   3  14  10   22.98    5.30
  -3  14 -10   17.07    3.84
  -3 -14 -10   14.23    4.57
  -3  14 -10   19.35    5.35
  -3  14 -11   -0.92    2.74
  -3  14  11    1.89    3.01
   3  14  11    1.82    2.65
  -3 -14 -11    2.44    2.86
  -3  14  12    5.40    3.46
   3  14  12    0.82    3.47
  -3 -14 -12    0.20    3.58
  -3  14  13    1.78    3.03
   3  14  13    4.52    3.29
  -3 -14 -13    2.25    3.06
  -3  14  14    8.26    3.80
   3  14  14    8.77    4.11
  -3 -14 -14    0.63    2.74
  -3  14  15    3.21    3.25
   3  14  15    2.76    3.25
  -3 -14 -15    0.70    2.03
  -3  14  16    5.49    3.59
   3  14  16    9.59    3.30
  -3 -14 -16    1.69    2.94
  -3  14  17    5.96    3.42
   3  14  17    6.34    3.56
  -3  14  17    4.82    2.18
  -3 -14 -17    8.93    3.30
  -3  14  18    1.82    2.21
  -3  14  18   -1.68    2.20
  -3 -14 -18   -4.07    2.70
  -3  14  19    3.30    2.48
   3  14  19    3.00    2.40
  -3 -14 -19    3.45    2.58
  -3  14  20    7.75    3.07
   3  14  20    4.60    2.57
  -3 -14 -20    3.37    2.12
  -3  14  21    7.28    3.20
  -3 -14 -21    7.12    2.72
   3  14  21    3.68    2.54
   3  14  22   11.60    2.96
  -3 -14 -22   17.82    3.46
  -3  14  23    1.92    2.16
  -3 -14 -23    0.72    1.55
  -3  14  24   11.91    2.95
  -3  15   0   29.50    6.36
  -3  15   0   34.25    6.66
  -3  15   0   26.84    5.56
  -3  15   1   21.64    6.24
  -3  15  -1   22.06    5.77
  -3  15  -1   19.48    4.95
  -3  15  -1   15.96    5.17
  -3  15   1   12.83    4.97
  -3  15  -2   -1.85    3.07
  -3  15   2    7.40    3.85
  -3  15   2    5.33    3.62
  -3  15  -2    0.60    2.59
  -3  15  -2    2.25    2.97
  -3  15  -3   48.41    7.73
  -3  15   3   49.32    8.00
  -3  15  -3   49.79    6.90
  -3  15  -3   46.71    7.51
  -3  15  -4   17.66    5.29
  -3  15  -4   15.55    4.08
  -3  15   4   24.93    5.74
  -3  15   5   40.33    7.01
  -3  15  -5   29.53    5.09
  -3  15  -5   29.18    6.43
  -3  15   6    2.06    3.43
  -3  15  -6    6.20    2.66
  -3  15  -6    1.60    2.47
  -3  15  -7    5.07    2.71
  -3  15   7    2.39    2.81
  -3  15  -7    8.83    3.37
  -3  15  -8   10.60    2.88
  -3  15   8   15.47    4.94
  -3  15  -8   10.95    3.89
  -3  15  -9    0.57    2.46
  -3  15   9    1.34    3.26
  -3  15  -9    3.34    2.32
  -3  15  10    2.66    2.44
  -3  15  11    7.44    4.04
  -3  15  12   14.32    4.14
  -3  15  13   17.77    4.50
  -3  15  13   11.82    3.64
  -3  15  14    8.66    3.43
  -3  15  14    8.59    3.05
  -3  15  15   17.25    4.47
  -3  15  15   12.75    3.60
  -3  15  16    9.91    3.15
  -3  15  16   15.86    4.12
  -3  15  17    6.47    2.87
  -3  15  17    0.36    1.62
  -3  15  18    5.34    2.54
  -3  15  19    5.94    2.36
  -3  15  20    2.48    2.04
  -3  15  21    3.21    1.76
  -3  16   0    8.06    3.60
  -3  16   0   14.09    3.70
  -3  16   1   21.47    4.90
  -3  16   1   17.12    4.33
  -3  16  -1   18.18    3.72
  -3  16   1   21.65    4.27
  -3  16  -1   19.48    4.61
  -3  16   2   15.72    4.85
  -3  16  -2    9.56    3.04
  -3  16   2    7.38    3.07
  -3  16   2   11.84    3.70
  -3  16  -2    5.50    3.02
  -3  16   3   73.06    8.32
  -3  16  -3   48.85    6.83
  -3  16  -3   61.13    6.52
  -3  16   3   51.60    6.62
  -3  16   3   55.40    7.40
  -3  16   4    5.70    3.20
  -3  16  -4    3.34    3.12
  -3  16   4    2.67    3.28
  -3  16   4    0.89    1.82
  -3  16  -4    4.36    2.16
  -3  16   5   58.51    7.35
  -3  16  -5   56.29    5.95
  -3  16  -5   54.25    6.95
  -3  16   5   46.15    6.31
  -3  16   5   61.03    7.54
  -3  16  -6   13.50    3.92
  -3  16   6   10.31    3.81
  -3  16   6   13.86    3.78
  -3  16  -6    7.48    2.59
  -3  16   6    6.25    2.93
  -3  16  -7    2.92    2.01
  -3  16   7    4.01    2.79
  -3  16  -7    4.62    2.16
  -3  16   7    4.12    2.70
  -3  16   7    6.92    2.94
  -3  16   8   -0.74    2.03
  -3  16   8    4.12    2.38
  -3  16   8    4.37    2.69
  -3  16  -8    0.02    1.56
  -3  16   9    6.69    2.72
  -3  16   9    7.59    3.33
  -3  16   9    4.92    2.54
  -3  16  10    5.29    3.13
  -3  16  10   12.73    3.29
  -3  16  11   15.49    3.90
  -3  16  11   18.31    4.07
  -3  16  12   10.40    3.24
  -3  16  12    7.32    2.75
  -3  16  13    1.70    1.88
  -3  16  13    1.86    1.95
  -3  16  14    5.62    2.32
  -3  16  14    4.64    2.17
  -3  16  15    7.22    2.54
  -3  16  15    6.50    1.97
  -3  16  16    6.99    2.44
  -3  16  17   24.23    3.56
  -3  17   0   93.47    7.70
  -3  17   0   86.39    6.56
  -3  17   1   11.21    3.43
  -3  17  -1   11.09    2.66
  -3  17  -1   13.94    3.38
  -3  17   1   17.37    3.21
  -3  17  -2   29.04    4.56
  -3  17  -2   30.51    3.76
  -3  17   2   31.85    4.24
  -3  17   2   37.55    5.13
  -3  17  -3   41.67    5.10
  -3  17   3   49.25    5.62
  -3  17  -3   42.69    4.31
  -3  17   3   47.69    5.02
  -3  17   4   20.10    3.76
  -3  17  -4   24.00    3.32
  -3  17   4   20.12    3.49
  -3  17   5    7.44    2.48
  -3  17   5    7.61    2.42
  -3  17   6    1.72    1.66
  -3  17   6    1.63    1.32
  -3  17   7    1.19    1.78
  -3  17   7   -1.09    1.68
  -3  17   8    1.29    1.86
  -3  17   8    1.48    1.61
  -3  17   8    0.48    1.53
  -3  17   9    7.20    2.33
  -3  17   9    4.32    1.86
  -3  17   9    3.18    1.75
  -3  17  10   11.29    2.76
  -3  17  10    5.41    2.04
  -3  17  10    8.19    2.13
  -4   0   0 1587.29   33.64
  -4   0   0 1618.70   20.24
  -4   0   1  652.24   20.88
  -4   0  -1  624.63   21.71
  -4   0  -1  630.63   12.03
  -4   0   2  328.78   14.32
  -4   0  -2  357.32   17.09
  -4   0  -2  338.63    8.84
  -4   0   3  254.59   12.09
  -4   0  -3  250.67   14.62
  -4   0  -3  243.97    7.94
  -4   0   4    9.61    2.77
  -4   0  -4    8.51    1.79
  -4   0  -4    4.77    3.04
  -4   0  -5  143.03    7.41
  -4   0   5  151.10    8.58
  -4   0  -5  127.94   11.17
  -4   0  -6    1.97    2.27
  -4   0  -6    1.06    1.44
  -4   0  -7   92.62   10.15
  -4   0  -7   86.90    7.07
  -4   0  -8   17.03    5.39
  -4   0  -9   -0.81    2.53
  -4   0 -10   10.37    4.41
  -4   0 -11    6.68    4.14
  -4   0 -12  226.08   17.81
  -4   0 -13  184.38   16.32
  -4   0 -14  212.77   17.92
  -4   0 -15  103.77   13.09
  -4   0 -16  183.72   17.30
  -4   0 -17  142.38   15.79
  -4   0 -18   40.56    8.60
  -4   0 -19    0.64    3.40
  -4   0 -20   26.66    7.14
  -4   0 -21    8.73    4.98
  -4   0 -22    5.45    6.51
  -4   0 -23   -0.23    4.28
  -4   0 -24   85.37   11.12
  -4   0 -25   34.57    7.28
  -4   0 -26   62.00    9.76
  -4   0 -27  225.11   18.55
  -4   0 -28   65.07   10.27
  -4   0 -29   84.11   11.46
  -4   0 -30   73.02   10.68
  -4   0 -30   75.73    8.40
  -4   0 -31   27.40    6.55
  -4   0 -31   20.81    4.54
  -4   0 -32  197.76   12.79
  -4   0 -32  178.63   15.93
  -4   0 -33  127.32   13.15
  -4   0 -34   19.00    5.27
  -4   0 -35    6.62    3.80
  -4   0 -36    4.82    2.86
  -4   0 -37    5.34    3.40
  -4   0 -38    5.39    2.54
  -4   0 -39    1.74    1.44
  -4   0 -40    7.61    2.26
  -4  -1   0  104.56    8.93
  -4   1   0  103.92    9.05
  -4  -1   0  109.85    7.20
  -4  -1  -1    7.50    2.18
  -4  -1  -1   15.04    4.19
  -4   1   1    9.80    2.63
  -4  -1   1    9.09    3.03
  -4   1  -1    9.47    3.34
  -4  -1  -2   57.76    7.15
  -4   1   2   57.13    6.53
  -4   1  -2   56.08    7.20
  -4  -1   2   56.56    6.26
  -4  -1  -2   48.94    4.99
  -4  -1  -3  107.10    9.79
  -4   1  -3  101.86    9.70
  -4  -1  -3  117.15    7.80
  -4   1   3  128.84    8.88
  -4  -1  -4  115.55    8.07
  -4  -1  -4   97.27    9.70
  -4   1   4  107.54    7.83
  -4   1  -4   99.63    9.92
  -4  -1  -5   12.15    3.06
  -4   1   5   13.91    2.84
  -4   1  -5   15.83    4.68
  -4  -1  -5   16.43    4.37
  -4   1  -6    3.68    3.13
  -4   1   6    2.52    1.73
  -4  -1  -6    0.87    2.06
  -4  -1  -6    1.80    2.28
  -4  -1  -7    6.85    2.89
  -4   1   7   16.25    2.67
  -4   1  -7   12.11    4.27
  -4  -1  -7    8.91    3.94
  -4   1   8   35.32    3.25
  -4  -1  -8   42.07    6.07
  -4  -1  -8   33.99    6.54
  -4   1  -8   31.23    6.65
  -4   1  -9  145.59   13.10
  -4  -1  -9  146.98   11.70
  -4  -1  -9  159.49   13.64
  -4  -1 -10  129.21   11.45
  -4  -1 -10  115.88   12.33
  -4   1 -10  140.08   13.46
  -4  -1 -11  174.94   15.29
  -4   1 -11  177.65   15.56
  -4  -1 -11  186.92   14.40
  -4  -1 -12  146.15   13.35
  -4  -1 -12  147.04   14.22
  -4   1 -12  155.19   14.64
  -4  -1 -13  105.75   12.44
  -4   1 -13  103.44   12.28
  -4  -1 -14  251.16   19.70
  -4   1 -14  209.35   18.10
  -4   1 -15   27.81    7.14
  -4  -1 -15   19.77    5.60
  -4  -1 -16  123.74   14.33
  -4   1 -16   97.84   12.88
  -4  -1 -17   15.49    4.78
  -4   1 -17   24.92    7.27
  -4  -1 -18   48.84    9.78
  -4   1 -18   39.51    8.75
  -4   1 -19   55.11   10.53
  -4   1 -20    5.39    4.14
  -4   1 -21   28.39    9.04
  -4  -1 -21   36.20    6.89
  -4   1 -22    5.99    4.13
  -4  -1 -22   -0.84    2.76
  -4   1 -23    6.84    6.46
  -4  -1 -23    1.27    3.16
  -4  -1 -24   10.27    4.41
  -4  -1 -25   -4.82    4.04
  -4  -1 -26   26.78    6.80
  -4   1 -27   27.78    7.13
  -4  -1 -27   21.35    6.58
  -4  -1 -28   11.19    4.54
  -4   1 -28    5.26    4.10
  -4  -1 -29   76.20   10.77
  -4   1 -29   70.07   10.49
  -4  -1 -30   18.96    5.76
  -4   1 -30   12.55    4.78
  -4  -1 -31  256.94   19.38
  -4   1 -31  251.58   19.05
  -4  -1 -32   32.06    7.06
  -4   1 -32   24.48    6.42
  -4  -1 -32   29.91    4.94
  -4  -1 -33    2.12    3.65
  -4   1 -33    1.22    3.16
  -4  -1 -33    5.87    2.56
  -4  -1 -34   20.35    5.29
  -4   1 -34   11.24    4.21
  -4  -1 -34   21.42    4.24
  -4  -1 -35    8.53    3.85
  -4   1 -35    6.16    3.27
  -4  -1 -35    9.98    2.99
  -4   1 -36    1.20    2.65
  -4  -1 -36    5.57    3.11
  -4  -1 -37   17.29    6.31
  -4   1 -37    4.52    2.70
  -4   1 -38    1.77    2.10
  -4  -1 -38   -2.38    2.20
  -4  -1 -39   -1.51    1.98
  -4   1 -39    3.74    2.34
  -4  -1 -40    8.34    2.40
  -4   1 -40    7.66    2.35
   4   1  40    3.77    2.10
  -4  -2   0 1528.73   31.93
  -4  -2   1  272.62   13.72
  -4  -2  -1  267.80   13.35
  -4  -2  -2  191.29   11.71
  -4  -2  -3  682.87   21.96
  -4  -2  -4  199.22   14.05
  -4  -2  -4  193.56   12.19
  -4  -2  -5  142.22   10.77
  -4  -2  -5  137.60   12.02
  -4  -2  -6   85.34    9.77
  -4  -2  -6   90.35    9.30
  -4   2   6   94.27    7.30
  -4   2   7  114.24    7.55
  -4  -2  -7  103.72   11.23
  -4  -2  -7  100.94    9.87
  -4   2   8   25.31    3.26
  -4  -2  -8   22.08    6.03
  -4  -2  -8   20.71    5.24
  -4   2  -8   22.51    4.90
  -4  -2  -9    8.90    4.99
  -4   2  -9    8.49    4.10
  -4  -2  -9    8.76    4.05
  -4  -2 -10  308.61   19.26
  -4   2 -10  285.24   19.85
  -4  -2 -10  299.89   19.60
  -4  -2 -11  606.20   27.96
  -4   2 -11  565.80   28.14
  -4  -2 -11  610.86   28.73
  -4  -2 -12  148.68   14.53
  -4   2 -12  146.93   14.88
  -4  -2 -12  140.87   14.13
  -4  -2 -13  127.79   13.91
  -4   2 -13  114.05   13.46
  -4  -2 -14  453.75   26.85
  -4   2 -14  425.52   26.03
  -4   2 -15   44.45    8.79
  -4  -2 -15   54.76    9.86
  -4   2 -16   25.22    6.78
  -4  -2 -16   28.15    7.71
  -4   2 -17   39.82    9.10
  -4   2 -18   11.49    5.89
  -4   2 -19    7.35    4.45
  -4   2 -20   -1.76    4.07
  -4  -2 -21   52.61    8.22
  -4   2 -21   42.90   10.43
  -4   2 -22    8.83    6.39
  -4  -2 -22   -1.40    3.14
  -4   2 -23    0.86    3.88
  -4  -2 -23    2.74    2.87
  -4  -2 -24    2.22    3.42
  -4  -2 -25   12.63    5.77
  -4  -2 -26  121.17   13.47
  -4  -2 -27   39.59    7.90
  -4  -2 -28    2.63    3.64
  -4  -2 -29   68.99   10.53
  -4   2 -29   68.09   10.11
  -4  -2 -30    5.69    4.47
  -4   2 -30    5.99    3.88
  -4  -2 -31    1.49    2.76
  -4   2 -31    2.79    2.89
  -4  -2 -32   14.98    4.93
  -4   2 -32   13.14    4.64
  -4   2 -33   17.33    5.16
  -4  -2 -33    9.78    4.16
  -4  -2 -33   15.38    4.12
  -4   2 -34   21.43    5.65
  -4  -2 -34   21.93    5.68
  -4  -2 -34   23.69    4.54
  -4  -2 -35   13.87    4.42
  -4   2 -35   13.52    4.22
  -4  -2 -35   11.86    3.00
  -4  -2 -36    9.01    2.73
  -4  -2 -36    6.44    3.04
  -4   2 -36    7.09    3.61
  -4  -2 -37    4.04    2.80
  -4   2 -37    7.65    2.82
  -4  -2 -37    0.37    1.53
  -4  -2 -38    8.78    3.01
  -4   2 -38    2.17    2.17
  -4  -2 -39    2.37    2.21
  -4   2 -39    1.76    1.85
   4   2  39    2.01    1.82
  -4   2 -40    6.04    2.24
   4   2  40    5.96    2.22
  -4  -3   0   26.88    5.04
  -4  -3   1  362.79   18.05
  -4  -3  -1  388.65   18.53
  -4  -3  -2   27.45    5.48
  -4  -3  -3   80.33    8.89
  -4  -3  -4  198.62   14.02
  -4  -3  -5  558.97   23.90
  -4  -3  -6  101.77   10.42
  -4  -3  -7   20.74    5.73
  -4  -3  -8    5.50    2.91
  -4  -3  -9   35.10    7.22
  -4  -3 -10  125.16   13.60
  -4  -3 -11  460.87   26.74
  -4   3 -12   18.91    6.31
  -4  -3 -12   23.87    6.73
  -4  -3 -13  159.56   16.74
  -4   3 -13  140.12   15.19
  -4   3 -14   73.85   11.24
  -4  -3 -14   74.59   11.89
  -4  -3 -15  266.87   23.11
  -4   3 -15  265.27   21.62
  -4   3 -16   22.59    6.94
  -4  -3 -16   23.59    7.92
  -4  -3 -17    5.92    4.22
  -4   3 -17    7.08    4.76
  -4  -3 -18   59.02   11.91
  -4   3 -18   35.94    8.59
  -4   3 -19    9.17    4.73
  -4   3 -20   45.87    9.90
  -4  -3 -20   64.61    8.90
  -4   3 -21   -6.34    7.07
  -4  -3 -21    3.56    2.86
  -4   3 -22    3.85    4.16
  -4  -3 -22   11.03    4.96
  -4   3 -23   74.45   13.00
  -4  -3 -23   76.20   10.49
  -4  -3 -24   87.51   11.40
  -4  -3 -25   44.23    8.46
  -4  -3 -26    9.96    4.46
  -4  -3 -27   12.26    5.36
  -4  -3 -28   53.65    9.38
  -4  -3 -29   10.52    4.36
  -4  -3 -30   12.91    5.10
  -4  -3 -31   37.01    7.85
  -4   3 -31   32.10    7.02
  -4  -3 -32    4.83    4.06
  -4   3 -32    2.14    2.44
  -4  -3 -33    3.11    3.81
  -4   3 -33   -3.60    3.64
  -4  -3 -34    1.76    2.17
  -4   3 -34    0.50    2.70
  -4  -3 -34    3.47    2.57
  -4  -3 -35    3.22    3.13
  -4   3 -35   -0.02    2.19
  -4  -3 -35    3.79    2.28
  -4  -3 -36    2.20    2.28
  -4   3 -36    1.04    2.19
  -4  -3 -36    0.91    1.87
  -4  -3 -37    0.27    1.85
  -4   3 -37   -1.90    2.12
   4   3  37    1.49    1.97
  -4  -3 -37    2.40    1.56
  -4  -3 -38   12.42    2.43
  -4  -3 -38   12.08    3.38
  -4   3 -38    9.63    2.84
   4   3  38    3.47    2.20
  -4   3 -39    1.60    1.44
   4   3  39    2.35    1.31
  -4  -4   0  806.89   29.82
   4  -4  -1   99.71    6.69
  -4  -4   1  108.16   11.20
  -4  -4  -1  109.12   11.11
   4  -4  -2  917.15   22.19
  -4  -4   2  930.63   32.81
  -4  -4  -2  887.92   31.69
   4  -4  -3  137.21    9.33
  -4  -4  -3  126.54   12.24
   4  -4  -4 1029.19   27.50
  -4  -4  -4 1030.07   35.09
   4  -4  -5  338.29   16.86
  -4  -4  -5  335.92   20.64
   4  -4  -6  805.64   27.61
  -4  -4  -6  785.65   32.11
  -4  -4  -7   43.94    8.47
   4  -4  -7   39.80    6.60
  -4  -4  -8   92.97   11.92
  -4  -4  -9   82.72   11.91
  -4  -4 -10  169.38   16.96
  -4  -4 -11  450.92   28.29
  -4  -4 -12   58.45   10.79
  -4  -4 -13   29.67    8.02
  -4  -4 -14  149.91   18.01
  -4  -4 -15  194.23   20.87
  -4   4 -15  193.38   19.30
  -4  -4 -16  249.56   24.08
  -4   4 -16  269.96   23.54
  -4  -4 -17   22.49    8.54
  -4   4 -17   31.42    8.60
  -4   4 -18   58.25   11.98
  -4  -4 -18   69.80   13.67
  -4   4 -19   38.23    9.57
  -4  -4 -19   53.73    8.29
  -4  -4 -19   50.26   11.77
  -4   4 -20  182.83   20.04
  -4  -4 -20  213.42   24.53
  -4  -4 -20  249.92   17.59
  -4   4 -21    6.76    6.72
  -4  -4 -21   12.10    4.31
  -4   4 -22   19.36    6.84
  -4  -4 -22   25.71    6.50
  -4  -4 -23    7.18    4.06
  -4  -4 -24   21.76    5.76
  -4  -4 -25   35.56    7.68
  -4  -4 -26    1.49    3.07
  -4  -4 -27    6.64    3.90
  -4  -4 -28    7.42    3.49
  -4  -4 -29    0.91    2.88
  -4  -4 -30    5.92    3.72
  -4  -4 -31   17.29    5.50
  -4  -4 -32    1.57    2.90
  -4   4 -32   -0.18    2.39
  -4  -4 -33   -0.52    2.21
  -4   4 -33    2.57    3.03
  -4  -4 -34    1.74    2.60
  -4   4 -34    6.53    3.79
  -4  -4 -34    5.99    2.51
  -4  -4 -35    2.13    2.53
  -4   4 -35    3.58    3.07
   4   4  35    1.61    2.63
  -4  -4 -35    1.30    1.65
  -4  -4 -36    6.26    2.71
  -4   4 -36   13.44    3.95
   4   4  36    9.25    3.68
  -4  -4 -36    7.64    2.61
  -4  -4 -37   -0.16    1.38
  -4   4 -37   -0.11    1.86
   4   4  37   -0.93    2.09
  -4  -4 -38   -2.40    1.45
  -4   4 -38   -2.99    1.89
   4   4  38   -0.67    1.86
  -4   4 -39    3.83    1.94
   4   4  39    0.13    1.52
  -4  -5   0   51.32    8.49
  -4  -5   1   32.32    7.22
  -4  -5  -1   34.03    7.42
   4  -5  -1   34.14    5.15
   4  -5  -2  523.34   19.70
  -4  -5   2  497.50   26.39
  -4  -5  -2  519.58   27.14
   4  -5  -3  222.27   13.66
  -4  -5   3  221.84   17.76
  -4  -5  -3  200.85   16.97
   4  -5  -4  144.60   11.48
  -4  -5  -4  153.40   15.05
   4  -5  -5  255.67   16.05
  -4  -5  -5  227.56   18.70
  -4  -5  -6   26.44    7.65
   4  -5  -6   12.16    4.58
   4  -5  -7  127.21   12.43
  -4  -5  -7  146.21   15.58
  -4  -5  -8  378.40   25.83
   4  -5  -8  386.03   22.42
   4  -5  -9    5.24    3.53
  -4  -5  -9   11.59    5.32
   4  -5 -10  105.97   12.93
  -4  -5 -10   98.79   14.15
  -4  -5 -11   16.54    6.02
  -4  -5 -12   36.82    9.27
  -4  -5 -13   25.51    8.42
  -4  -5 -14   -1.53    5.17
  -4  -5 -15   15.22    7.24
  -4  -5 -16   19.01    8.10
  -4   5 -17  178.03   20.08
  -4  -5 -17  234.08   25.32
  -4  -5 -18   23.58    8.03
  -4   5 -18   30.35    9.51
  -4  -5 -18   28.54    5.94
  -4  -5 -19  169.65   22.50
  -4  -5 -19  156.27   13.97
  -4   5 -19  118.20   17.00
  -4  -5 -20   25.44    6.26
  -4   5 -20   27.39    8.45
  -4   5  20   24.83    5.59
  -4  -5 -20   18.04    9.49
  -4   5  21  111.09   11.09
  -4  -5 -21  104.37   11.88
  -4   5 -21   95.67   14.93
  -4  -5 -21   91.77   17.49
  -4  -5 -22    9.58    4.50
  -4   5  22    3.33    4.48
  -4   5  23  106.54   11.19
  -4  -5 -23  122.08   13.24
  -4  -5 -24    5.05    3.69
  -4   5  24   17.29    5.33
  -4  -5 -25   25.30    6.23
  -4   5  25   31.44    6.10
  -4  -5 -26   34.29    7.27
  -4   5  26   44.13    7.38
  -4   5  27    2.17    2.54
  -4  -5 -27   11.76    5.10
  -4  -5 -28   21.28    6.10
  -4   5  28   16.11    4.57
  -4  -5 -29   19.78    6.07
  -4   5  29    7.51    3.59
  -4  -5 -30    2.39    3.16
  -4  -5 -31    1.94    2.82
  -4  -5 -32    1.59    2.48
   4   5  32    4.95    3.21
  -4  -5 -33    4.82    3.37
  -4   5 -33    2.95    2.82
   4   5  33    2.40    2.48
  -4   5 -34    5.90    3.26
   4   5  34    8.22    3.63
  -4  -5 -34    7.03    2.74
  -4   5 -35   16.20    4.17
   4   5  35   15.83    4.52
  -4  -5 -35   14.46    3.59
  -4   5 -36    0.04    1.93
   4   5  36   -0.41    2.28
  -4  -5 -36    1.83    1.44
  -4   5 -37   -1.34    1.72
   4   5  37    0.64    1.77
  -4  -5 -37    0.12    1.48
  -4   5 -38   20.70    3.71
   4   5  38   12.20    3.19
  -4  -5 -38   21.26    2.98
  -4  -6   0    2.95    3.57
  -4  -6   1  432.33   26.70
  -4  -6  -1  403.07   26.01
  -4  -6   2  302.26   22.47
  -4  -6  -2  293.85   22.53
  -4  -6   3   93.39   12.89
  -4  -6  -3  100.23   13.44
   4  -6  -4  174.91   14.15
  -4  -6   4  156.94   16.49
  -4  -6  -4  139.57   15.79
   4  -6  -5  327.32   19.77
  -4  -6   5  291.62   22.96
  -4  -6  -5  316.85   24.01
   4  -6  -6  200.37   16.23
  -4  -6  -6  202.61   19.25
   4  -6  -7  195.82   16.49
  -4  -6  -7  184.20   18.68
   4  -6  -8   43.17    7.96
  -4  -6  -8   43.97    9.52
  -4  -6  -9   13.39    6.56
   4  -6  -9   15.48    5.66
   4  -6 -10   79.85   12.09
  -4  -6 -10   78.30   13.75
   4  -6 -11    9.35    4.95
  -4  -6 -11    1.98    3.37
   4  -6 -12    5.80    5.65
  -4  -6 -12    2.71    5.27
  -4  -6 -13   27.69    9.41
  -4  -6 -14   15.92    4.66
  -4  -6 -15   18.24    7.30
  -4  -6 -16   20.79    9.42
  -4  -6 -16   11.40    4.22
  -4  -6 -17   47.42    7.69
  -4  -6 -17   37.82    9.80
  -4  -6 -18   -1.28    4.94
  -4  -6 -18    0.30    2.51
  -4   6  18   -2.79    3.01
  -4   6 -18    7.51    5.64
  -4  -6 -19    0.31    8.12
  -4  -6 -19    6.58    3.55
  -4   6  19    9.39    4.28
  -4   6 -19    8.10    6.37
  -4  -6 -20    6.99    4.05
  -4   6  20   11.78    4.38
  -4  -6 -20   10.48    7.38
  -4   6 -20   11.42    6.61
  -4   6  21  105.56   11.10
  -4   6 -21   97.34   15.94
  -4  -6 -21  119.14   12.91
  -4  -6 -21  125.56   20.80
  -4  -6 -22   76.25   16.27
  -4   6 -22   54.23   13.66
  -4  -6 -22   70.24    9.94
  -4   6  22   58.13    8.51
  -4  -6 -23   25.12    6.31
  -4   6  23   21.47    5.50
  -4   6  24   93.79   10.86
  -4  -6 -24  100.40   12.36
  -4  -6 -25    9.80    4.86
  -4   6  25    8.89    4.03
  -4   6  26   63.83    8.96
  -4  -6 -26   53.73    9.03
  -4  -6 -27   35.23    7.22
  -4   6  27   28.60    6.04
   4   6  27   19.84    5.83
  -4  -6 -28   28.54    6.71
  -4   6  28   35.97    6.77
   4   6  28   20.80    5.89
  -4  -6 -29   25.01    6.38
  -4   6  29   24.41    5.78
   4   6  29   20.77    5.29
  -4  -6 -30   -2.95    2.71
  -4   6  30    0.46    3.14
  -4   6  31   11.95    4.17
   4   6  31    9.33    3.72
   4   6  32   -1.27    2.21
  -4   6 -33    2.33    2.07
   4   6  33    1.61    2.10
  -4   6 -34    0.93    1.94
   4   6  34   -2.45    3.26
  -4  -6 -34   -1.43    2.22
   4   6  35    1.04    2.12
  -4   6 -35   -0.51    2.08
  -4  -6 -35    1.34    1.55
  -4   6 -36    7.32    2.79
   4   6  36    9.05    3.22
  -4  -6 -36    5.51    1.87
  -4  -6 -37    8.31    2.21
  -4   6 -37    5.78    2.48
  -4  -7   0    3.04    3.34
  -4  -7   1  103.99   14.59
  -4  -7  -1  126.17   15.83
  -4  -7   2   20.89    6.43
  -4  -7  -2   28.02    7.79
  -4  -7   3    3.88    4.37
  -4  -7  -3    3.06    4.15
  -4  -7   4   29.52    8.61
  -4  -7  -4   18.09    6.37
  -4  -7   5    5.10    5.32
  -4  -7  -5   11.92    4.25
  -4  -7   6   -0.27    3.06
  -4  -7  -6    4.14    4.61
  -4  -7   7   14.79    6.30
  -4  -7  -7   10.37    5.05
  -4  -7  -8   57.82   11.52
   4  -7  -8   51.17    9.68
   4  -7  -9   23.96    6.50
  -4  -7  -9   32.60    9.29
  -4  -7 -10   15.47    7.59
   4  -7 -10   17.98    5.98
   4  -7 -11   88.91   13.46
  -4  -7 -11   65.05   13.28
  -4  -7 -12   -0.97    4.23
   4  -7 -12    9.46    4.42
  -4  -7 -13   -2.78    4.95
   4  -7 -13   -0.58    3.57
  -4   7 -14   37.96    7.47
  -4  -7 -14   43.19   13.11
  -4  -7 -15   -1.76    5.80
  -4   7  15    0.63    3.30
  -4  -7 -16   -3.91    4.49
  -4   7  16    5.60    3.66
   4   7  16    3.76    3.34
  -4  -7 -17   18.50    7.68
  -4   7  17   22.19    5.09
   4   7  17   16.39    5.25
  -4   7  18    4.09    2.63
   4   7  18    9.07    3.68
  -4  -7 -18   13.81    7.49
  -4  -7 -19   12.11    9.48
  -4  -7 -19   20.12    5.84
  -4   7  19   20.68    5.75
  -4   7 -19   19.58    7.32
   4   7  19   26.79    6.23
  -4   7  20  110.00   11.63
   4   7  20  105.89   11.59
  -4  -7 -20  107.41   12.45
  -4  -7 -20  102.15   19.98
  -4   7 -20   72.54   14.68
  -4   7  21  105.88   11.70
  -4  -7 -21  107.99   19.98
  -4   7 -21  133.71   19.89
  -4  -7 -21  121.44   13.24
   4   7  21  123.08   12.60
  -4  -7 -22    8.63    5.18
  -4   7  22   13.21    4.99
   4   7  22    6.76    3.36
  -4   7  23  113.50   11.79
   4   7  23  120.07   12.58
  -4   7  24  111.22   11.89
   4   7  24  100.46   11.56
  -4   7  25    3.33    3.02
   4   7  25    3.68    3.49
  -4   7  26    1.61    2.98
   4   7  26    0.06    3.59
  -4   7  27    5.73    3.37
   4   7  27    2.63    3.14
  -4   7  28    8.65    4.75
   4   7  28    8.31    4.18
  -4   7  29    7.97    3.68
   4   7  29   -3.48    3.31
  -4   7  30   -2.06    3.21
   4   7  30    4.76    3.42
  -4   7  31    8.81    2.46
   4   7  31    4.26    3.52
   4   7  32    4.11    2.97
   4   7  33   -0.55    1.83
  -4   7 -33    5.07    2.74
  -4  -7 -33    1.74    2.03
   4   7  34    0.79    1.94
  -4   7 -34    4.62    2.49
  -4  -7 -34    4.39    2.35
   4   7  35    1.57    2.27
  -4   7 -35    4.09    2.54
  -4  -7 -35    6.39    2.12
   4   7  36    4.35    2.36
  -4   7 -36    6.87    2.69
  -4  -7 -36    6.91    1.88
  -4  -8   0   39.81   10.69
  -4  -8   1    4.12    3.72
  -4  -8  -1   25.95    9.01
  -4  -8  -2   27.34    7.95
  -4  -8   2   29.67    8.83
  -4  -8   3    3.63    3.93
  -4  -8  -3    5.22    4.18
  -4  -8   4    8.84    5.08
  -4  -8  -4   14.78    6.76
  -4  -8   5    7.80    5.03
  -4  -8  -5   -2.45    5.81
  -4  -8  -6   39.58   10.74
  -4  -8   6   60.58   12.75
  -4  -8  -7   -0.30    5.10
  -4  -8   7   33.23   10.15
  -4  -8  -8   26.34    8.30
  -4  -8   8   28.23    8.95
  -4  -8   9   21.12    8.57
  -4  -8  -9   23.80    9.65
  -4  -8  10   16.53    7.99
  -4  -8 -10   26.77   10.13
  -4   8 -10   15.30    5.07
  -4  -8  11   18.39    7.81
  -4  -8 -11   11.85    7.09
  -4   8  11   13.21    4.85
  -4   8 -11    6.77    3.52
  -4   8  12    3.93    3.16
  -4   8 -12   10.35    4.42
  -4   8 -13    6.23    4.54
  -4   8  13    1.95    3.79
  -4  -8 -13    0.05    5.28
  -4   8 -14    2.18    3.04
  -4   8  14    7.97    3.33
   4   8  14    7.12    4.48
  -4   8  15    6.18    3.29
   4   8  15    9.26    4.24
  -4  -8 -15    6.03    6.60
  -4  -8 -16    3.41    6.11
  -4   8  16    7.34    4.34
   4   8  16    7.29    4.46
  -4  -8 -17    2.35    7.81
  -4   8  17    3.14    3.91
   4   8  17    3.27    3.87
  -4   8  18    7.51    4.09
   4   8  18    7.18    4.28
  -4   8  19   49.10    8.07
   4   8  19   46.33    7.98
  -4   8 -19   53.66   13.15
  -4  -8 -19   38.70   13.40
  -4   8  20  135.46   13.08
   4   8  20  103.00   11.68
  -4   8  21   45.71    7.85
   4   8  21   46.48    8.15
  -4   8  22   51.42    8.22
   4   8  22   36.46    7.02
  -4   8  23    6.53    3.83
   4   8  23   19.50    5.82
  -4   8  24   28.44    6.37
   4   8  24   21.16    5.63
  -4   8  25    1.88    2.80
   4   8  25    2.44    3.44
  -4   8  26   16.05    5.40
   4   8  26   12.25    4.36
  -4   8  27    0.82    2.71
   4   8  27    0.85    2.78
   4   8  28    2.67    3.12
  -4   8  28   -0.07    2.45
  -4   8  29    2.15    2.37
   4   8  29   -2.88    2.66
  -4   8  30    2.75    2.42
   4   8  30   -0.24    3.14
  -4   8  31   -1.61    2.47
   4   8  31   -1.40    2.30
   4   8  32    0.26    2.11
  -4   8  32    2.10    2.03
  -4  -8 -32    1.00    1.94
   4   8  33    2.14    2.34
  -4  -8 -33   -0.14    1.53
  -4   8 -34    8.60    2.72
   4   8  34    6.85    2.76
  -4  -8 -34    2.29    1.75
   4   8  35    0.61    1.90
  -4   8 -35    1.95    1.85
  -4  -8 -35    2.94    1.67
  -4  -9   0   11.46    5.67
  -4  -9   1   38.47   10.52
  -4  -9  -1   33.11    9.88
  -4  -9  -1   44.43    7.28
  -4   9  -2   12.13    4.38
  -4  -9   2    5.89    5.13
  -4  -9   2    9.14    3.36
  -4  -9  -2    8.23    3.72
  -4  -9  -3    7.90    3.10
  -4   9  -3   10.08    5.22
  -4   9   3    3.54    3.01
  -4  -9   3    6.17    5.89
  -4  -9  -3    0.68    4.18
  -4  -9   3    9.06    4.19
  -4  -9   4   34.15   11.50
  -4   9  -4   36.72    7.08
  -4  -9  -4   34.49    6.35
  -4   9   4   31.07    6.61
  -4  -9   4   24.87    5.29
  -4  -9  -4   25.57    8.62
  -4   9  -5  100.92   11.06
  -4   9   5   99.87   10.87
  -4  -9  -5   71.67   14.54
  -4  -9   5   92.00   16.51
  -4  -9   5  112.48   10.96
  -4  -9  -5  100.04   10.48
  -4  -9  -6   29.06    5.64
  -4   9   6   24.25    5.70
  -4  -9   6   29.10    9.70
  -4   9  -6   29.73    5.97
  -4   9  -6   35.89    7.09
  -4  -9  -6   27.06    9.99
  -4  -9  -7   27.93   10.59
  -4   9  -7   40.04    7.33
  -4  -9  -7   30.91    6.13
  -4  -9   7   40.37   10.53
  -4   9   7   36.01    6.83
  -4   9  -7   39.42    6.62
  -4   9  -7   39.43    7.39
  -4   9  -8    4.29    3.96
  -4   9  -8    9.39    4.74
  -4  -9   8    6.23    4.97
  -4  -9  -8    8.51    8.42
  -4   9   8    4.82    3.98
  -4   9  -8    9.32    3.12
  -4   9  -9   17.41    6.15
  -4  -9  -9   16.76    9.16
  -4   9  -9   12.44    4.13
  -4   9   9   14.73    4.65
  -4   9  -9   15.04    4.22
  -4  -9   9   19.55    8.21
  -4   9 -10   18.15    5.16
  -4  -9  10   -1.53    5.36
  -4  -9 -10   17.76    9.45
  -4   9  10    6.96    4.46
  -4   9 -10   10.10    4.29
  -4  -9  11    1.11    4.48
  -4   9 -11    6.35    3.92
  -4   9 -11    0.55    2.92
  -4  -9 -11   -2.64    7.98
  -4   9  11    9.81    4.45
  -4   9 -12    8.63    4.09
  -4   9  12    7.19    4.32
  -4   9 -12   13.12    3.42
  -4  -9 -12    5.93    6.66
  -4  -9  12   12.93    8.17
  -4  -9  13   -1.05    5.57
  -4   9 -13    2.76    3.58
   4   9  13   -3.76    3.18
  -4   9  13   -3.36    3.08
  -4  -9 -13    0.91    7.04
  -4  -9  14   44.04   13.16
  -4   9 -14   18.50    5.35
  -4   9  14   31.61    6.65
   4   9  14   29.31    6.75
  -4  -9 -14   25.01   12.43
  -4  -9  15    4.81    6.24
  -4   9  15    3.47    3.13
   4   9  15    4.85    3.56
  -4  -9 -15    9.81   10.04
  -4  -9 -16   43.35   12.59
  -4  -9  16   35.33   11.45
  -4   9  16   53.91    8.82
   4   9  16   43.82    7.60
  -4   9  17   68.09    9.43
   4   9  17   53.56    8.21
  -4   9  18   40.19    7.30
   4   9  18   50.30    8.19
  -4   9  19    4.84    3.26
   4   9  19   -0.16    2.65
  -4   9  20   34.66    6.99
   4   9  20   48.29    8.28
   4   9  21   29.31    6.48
  -4   9  21   29.38    6.27
  -4   9  22   10.86    4.67
   4   9  22    6.40    3.91
  -4   9  23  145.64   13.21
   4   9  23  128.07   12.68
  -4   9  24   31.58    6.50
   4   9  24   19.25    5.76
  -4   9  25   60.14    8.50
   4   9  25   35.87    7.31
   4   9  26   16.28    4.88
  -4   9  26   14.92    4.67
   4   9  27   -2.33    3.19
  -4   9  27   -3.03    3.05
   4   9  28    6.42    3.35
  -4   9  28    8.58    3.09
  -4   9  29    0.92    1.98
   4   9  29    4.04    2.79
  -4   9  30    1.98    2.52
   4   9  30    2.39    2.15
  -4  -9 -30    5.77    2.84
  -4   9  31    1.00    1.81
   4   9  31   -0.97    2.36
  -4  -9 -31    0.09    1.82
   4   9  32   -4.00    2.47
  -4  -9 -32   -0.79    1.58
   4   9  33    3.58    2.26
  -4   9 -33    0.85    1.58
  -4  -9 -33    3.34    1.92
  -4  -9 -33    5.01    1.77
  -4  -9 -34   -1.57    1.57
  -4  -9 -34    0.37    1.37
  -4   9 -34    0.21    1.38
  -4  10   0   -0.66    3.85
  -4 -10   0    1.36    3.00
  -4 -10   0    3.78    5.92
  -4  10  -1  172.73   14.79
  -4  10   1  160.97   14.21
  -4 -10  -1  165.97   22.70
  -4 -10   1  183.95   14.47
  -4 -10  -1  186.64   14.83
  -4 -10   1  212.74   26.25
  -4  10  -2  173.25   14.96
  -4  10   2  175.43   14.82
  -4 -10   2  157.44   13.66
  -4 -10  -2  166.88   14.13
  -4 -10   2  191.88   24.91
  -4 -10  -2  184.62   24.61
  -4  10   3   36.93    6.84
  -4 -10   3   22.75   10.29
  -4  10  -3   26.84    6.90
  -4 -10   3   22.65    5.39
  -4 -10  -3   21.11    9.76
  -4 -10  -3   22.25    5.62
  -4  10  -4   22.12    6.22
  -4  10   4   27.05    6.71
  -4 -10   4    8.89    5.64
  -4 -10   4   12.45    3.73
  -4 -10  -4    5.89    8.14
  -4 -10  -4   17.56    5.20
  -4 -10  -5   24.91    5.70
  -4  10  -5   35.75    7.78
  -4  10  -5   29.80    6.64
  -4  10   5   34.17    7.06
  -4 -10   5   33.80   11.19
  -4 -10  -5   40.62   11.24
  -4  10  -6  248.45   18.11
  -4  10   6  243.67   17.63
  -4 -10  -6  265.54   30.89
  -4  10  -6  261.64   18.71
  -4 -10   6  270.72   29.59
  -4 -10  -6  246.17   17.30
  -4  10  -7  159.32   14.47
  -4  10   7  140.15   13.49
  -4  10  -7  149.82   14.52
  -4 -10  -7  148.27   23.54
  -4 -10   7  138.94   21.99
  -4  10  -7  159.81   13.04
  -4 -10  -7  155.35   13.90
  -4  10  -8  211.52   16.98
  -4  10   8  201.99   16.19
  -4  10  -8  205.08   16.83
  -4  10  -8  236.95   15.45
  -4 -10  -8  235.16   28.97
  -4 -10   8  203.62   26.20
  -4 -10  -8  213.72   16.26
  -4  10  -9   13.44    5.69
  -4  10  -9   19.24    5.82
  -4  10   9   15.74    5.34
  -4 -10   9   11.25    5.09
  -4  10  -9   17.87    4.32
  -4 -10  -9   15.43    6.89
  -4 -10  -9   12.35    4.67
  -4  10 -10    5.78    4.14
  -4 -10  10   10.88    9.34
  -4 -10 -10    2.15    3.32
  -4  10  10    9.74    5.03
  -4 -10 -10    4.02    7.59
  -4  10 -10    6.39    3.26
  -4  10 -11    8.27    4.24
  -4 -10 -11    5.82    2.89
  -4 -10  11   12.03    9.56
  -4  10  11   11.75    4.58
  -4  10 -11    9.51    3.84
  -4 -10 -11   21.76   10.84
  -4  10  12    9.10    4.54
  -4  10 -12   11.40    3.78
  -4 -10  12   27.42    7.80
  -4 -10 -12   13.64    6.72
  -4  10 -12    8.74    4.70
  -4  10 -13   30.27    7.01
  -4  10  13   26.35    6.22
  -4  10 -13   37.46    6.22
   4  10  13   27.32    6.24
  -4 -10 -13   26.10   11.01
  -4  10  14    1.80    3.51
   4  10  14   -3.38    3.18
  -4  10 -14    2.99    2.99
  -4  10  15   10.68    4.74
   4  10  15    0.30    4.07
  -4  10  16    0.92    2.59
   4  10  16   -2.47    3.32
   4  10  17   92.17   10.98
  -4  10  17   84.53   10.89
  -4  10  18   10.02    3.90
   4  10  18   22.23    5.64
   4  10  19   15.97    5.02
  -4  10  19   16.42    4.89
  -4  10  20   29.59    6.75
   4  10  20   24.08    5.47
  -4  10  21   18.00    5.11
   4  10  21   17.36    5.45
  -4  10  22   69.43    9.39
   4  10  22   70.06    9.41
  -4  10  23   19.42    4.85
   4  10  23   28.69    6.18
  -4  10  24    5.93    3.38
   4  10  24    4.93    2.98
  -4  10  25   53.41    7.80
   4  10  25   43.26    7.32
  -4  10  26    5.72    3.54
   4  10  26   -0.61    3.11
  -4 -10 -27    6.14    2.54
  -4  10  27   -2.94    2.88
   4  10  27    0.03    2.39
  -4  10  28    0.97    2.10
   4  10  28    0.95    2.12
  -4 -10 -28    2.54    1.99
  -4 -10 -29    1.68    2.35
  -4  10  29    2.32    2.01
   4  10  29    1.16    2.16
  -4 -10 -29    2.65    1.85
  -4 -10 -30    4.07    2.23
  -4  10  30   11.71    3.26
   4  10  30    9.16    3.18
  -4 -10 -30    5.23    1.83
  -4 -10 -31   -0.72    1.54
   4  10  31   -1.45    1.68
  -4 -10 -31    3.17    1.95
  -4 -10 -32    0.38    1.22
  -4 -10 -32    2.95    1.88
  -4  10 -32    3.61    2.01
  -4  11   0    2.68    3.64
  -4 -11   0    8.79    6.12
  -4 -11   0    7.77    3.83
  -4  11  -1  105.44   12.05
  -4  11   1  106.63   12.13
  -4 -11   1  110.21   19.61
  -4 -11   1  118.58   12.51
  -4 -11  -1  104.62   11.65
  -4 -11  -1  106.36   20.31
  -4  11  -2   13.55    4.59
  -4 -11  -2   13.15    5.22
  -4  11   2   21.17    6.00
  -4 -11   2    5.18    7.20
  -4 -11   2   16.41    4.81
  -4 -11  -2   12.10    5.88
  -4  11  -3  204.39   16.55
  -4  11   3  204.45   16.61
  -4 -11  -3  210.77   16.51
  -4 -11   3  218.47   28.00
  -4 -11  -3  212.47   28.61
  -4  11  -4   97.80   11.78
  -4  11  -4   96.43   11.94
  -4  11   4   87.01   11.23
  -4 -11   4  121.07   21.55
  -4 -11  -4   72.40   10.18
  -4 -11  -4  106.77   20.23
  -4  11   5   53.24    8.97
  -4 -11   5   53.01   14.45
  -4  11  -5   58.90    9.55
  -4 -11  -5   65.06   16.39
  -4  11  -5   53.13    8.91
  -4 -11  -5   51.41    8.39
  -4  11  -6    6.28    4.57
  -4 -11  -6   -0.49    7.96
  -4  11  -6    7.09    4.51
  -4  11   6    7.84    2.96
  -4  11  -6   12.11    4.67
  -4 -11   6   10.92    8.39
  -4 -11  -6   13.62    4.86
  -4  11  -7   30.44    7.12
  -4  11  -7   36.89    6.95
  -4 -11   7   21.65   10.45
  -4  11  -7   33.95    7.45
  -4  11   7   21.83    5.80
  -4 -11  -7   24.01    6.10
  -4 -11  -8   19.46    5.21
  -4  11  -8   21.52    6.01
  -4  11   8   13.40    4.65
  -4  11  -8   19.10    6.19
  -4  11  -8   19.55    4.65
  -4 -11  -9    0.10    3.44
  -4  11   9    3.20    3.70
  -4  11  -9    1.67    2.56
  -4  11  -9    2.24    3.42
  -4 -11 -10    1.80    3.38
  -4  11 -10    7.23    3.19
  -4  11  10    6.16    4.08
  -4  11 -10    3.83    3.83
  -4 -11 -11   27.83    6.83
  -4  11 -11   39.25    8.09
  -4  11  11   34.29    7.31
  -4  11 -11   39.98    6.23
  -4 -11 -12   78.61   10.62
  -4  11  12   71.12    9.83
  -4  11 -12   58.47    7.64
  -4  11 -12   64.64    9.84
  -4 -11 -13   19.67    6.22
  -4  11 -13   14.46    5.66
   4  11  13    5.58    3.30
  -4  11 -13   10.20    2.80
  -4  11  13   24.93    6.21
  -4 -11 -14    6.54    5.18
  -4  11  14    1.78    3.34
   4  11  14    5.99    3.17
  -4  11 -14    1.40    2.63
  -4 -11 -15   22.67    6.13
  -4  11  15   22.39    6.06
   4  11  15   34.10    6.61
  -4 -11 -16    5.23    4.31
  -4  11  16   11.92    4.70
   4  11  16    8.48    4.24
  -4  11  17   91.46   11.12
   4  11  17  112.50   11.49
  -4 -11 -18    4.10    3.82
   4  11  18    1.38    3.49
  -4  11  18    2.89    3.48
  -4 -11 -19   28.61    6.57
  -4  11  19   25.77    5.82
   4  11  19   22.71    5.57
  -4  11  20   40.01    7.14
   4  11  20   51.88    7.83
  -4 -11 -20   39.38    8.27
  -4 -11 -21   14.86    4.22
  -4 -11 -21   10.08    4.04
  -4  11  21   12.62    4.89
   4  11  21    6.64    3.49
  -4 -11 -22    4.67    3.20
  -4  11  22    0.75    2.85
   4  11  22    3.95    2.59
  -4 -11 -22    6.28    3.24
  -4 -11 -23    0.38    2.92
   4  11  23    0.82    2.20
  -4 -11 -23    2.81    2.58
  -4  11  24   20.79    5.31
   4  11  24   12.96    4.29
  -4 -11 -24   21.23    5.23
  -4 -11 -24   17.68    3.78
  -4  11  25    1.96    2.05
  -4 -11 -25    5.53    3.31
   4  11  25    0.73    1.97
  -4 -11 -25    0.55    2.02
  -4  11  26    4.85    2.62
   4  11  26    0.17    2.08
  -4 -11 -26    7.64    3.30
  -4 -11 -26    2.01    1.60
  -4 -11 -27   15.02    3.88
  -4  11  27   14.23    3.91
   4  11  27   13.10    3.43
  -4 -11 -27   11.48    2.76
  -4 -11 -28   20.69    4.19
  -4  11  28   22.92    4.38
   4  11  28   10.41    3.05
  -4 -11 -28   24.56    3.79
  -4 -11 -29    2.28    1.87
   4  11  29    3.02    2.06
  -4  11  29   -0.19    2.17
  -4 -11 -29    7.80    2.25
  -4 -11 -30    2.12    1.95
  -4  12   0    8.08    3.57
  -4 -12   0   26.89    7.09
  -4  12   1   97.89   12.10
  -4 -12  -1   97.27   11.62
  -4  12  -1   90.53   11.33
  -4  12  -2  127.68   13.39
  -4  12   2  158.18   14.98
  -4 -12  -2  154.78   14.52
  -4  12  -3    8.44    4.00
  -4  12   3   10.47    4.46
  -4 -12  -3   12.96    5.09
  -4  12  -3    7.58    4.37
  -4 -12  -4   51.61    8.51
  -4  12   4   42.38    7.89
  -4  12  -4   46.66    8.85
  -4  12  -5   36.76    7.33
  -4 -12  -5   53.07    8.63
  -4  12  -5   48.67    8.61
  -4  12  -5   51.21    7.90
  -4  12   5   43.63    7.71
  -4  12  -6   15.20    5.91
  -4  12  -6   12.74    4.52
  -4 -12  -6   13.70    5.72
  -4  12   6   13.06    5.34
  -4  12  -6   18.66    5.32
  -4  12  -7    4.26    3.53
  -4  12   7    6.53    4.08
  -4  12  -7    5.93    3.61
  -4  12  -7    3.13    3.74
  -4 -12  -7    5.04    2.84
  -4  12   8    7.56    4.00
  -4  12  -8   14.68    5.59
  -4  12  -8   20.21    4.95
  -4 -12  -8    9.08    4.66
  -4  12  -9    5.66    3.64
  -4  12   9    6.79    4.18
  -4  12  -9    0.46    2.47
  -4 -12  -9    3.65    3.11
  -4  12 -10    6.88    3.52
  -4 -12 -10    0.74    3.06
  -4  12 -11    4.65    3.80
  -4  12  11    5.37    3.70
  -4  12 -11    6.35    2.80
  -4 -12 -11    4.18    3.68
  -4  12 -12   52.29    9.03
  -4  12  12   59.28    9.04
  -4  12 -12   45.10    6.46
  -4 -12 -12   49.66    8.22
  -4 -12 -13   32.17    6.71
  -4  12  13   42.86    7.79
  -4  12 -13   45.31    8.38
  -4 -12 -14    1.56    3.54
  -4  12  14    2.73    3.61
   4  12  14    8.47    3.97
  -4 -12 -15    0.85    2.67
  -4  12  15    0.39    2.65
   4  12  15    1.67    2.84
  -4 -12 -16   17.74    5.46
  -4  12  16   19.77    5.46
   4  12  16   29.44    6.37
  -4 -12 -17   36.74    7.37
  -4  12  17   41.72    7.42
   4  12  17   32.04    5.96
  -4 -12 -18   -3.31    3.23
  -4  12  18    5.06    3.93
   4  12  18    0.43    2.84
  -4 -12 -19   -0.45    2.39
   4  12  19    0.59    2.94
  -4  12  19    4.51    2.73
  -4 -12 -20   -0.55    2.39
  -4  12  20    1.61    2.96
   4  12  20    5.28    3.03
  -4 -12 -21    1.76    2.90
   4  12  21    0.93    2.63
  -4  12  21    5.41    3.48
  -4 -12 -22   -0.87    2.73
   4  12  22    4.90    3.34
  -4  12  22   -0.84    2.55
  -4 -12 -23   16.49    4.36
  -4  12  23   22.33    4.72
   4  12  23   21.77    4.39
  -4 -12 -24   56.82    7.00
  -4  12  24   44.62    6.21
   4  12  24   38.60    5.79
  -4  12  25    2.05    2.45
   4  12  25    2.36    2.41
  -4 -12 -25    5.24    2.57
  -4  12  26    5.09    2.52
   4  12  26    6.21    2.48
  -4 -12 -26    1.68    2.24
  -4  12  27    6.39    2.66
   4  12  27    6.22    2.46
  -4 -12 -27    9.24    2.61
  -4 -12 -28    6.46    2.16
  -4  13   0    2.67    3.67
  -4  13   1   14.63    5.13
  -4  13  -1   18.74    6.08
  -4  13  -1   15.08    5.55
  -4  13  -2   21.82    6.17
  -4  13  -2   12.04    4.33
  -4  13  -2   23.10    6.81
  -4  13   2   14.88    5.06
  -4  13  -3   30.80    6.92
  -4  13   3   24.51    6.09
  -4  13  -3   25.89    5.32
  -4 -13  -3   32.85    6.88
  -4  13  -3   15.86    6.07
  -4  13  -4   15.47    5.60
  -4  13  -4   19.51    5.68
  -4  13   4   11.59    4.35
  -4  13  -4   16.44    4.70
  -4 -13  -4   16.99    5.91
  -4  13  -5    1.71    3.37
  -4  13  -5    1.26    3.97
  -4  13   5    1.47    3.01
  -4  13  -5    4.76    3.33
  -4 -13  -5    7.39    4.11
  -4  13  -6   20.91    5.82
  -4  13   6   20.70    5.98
  -4  13  -6   17.90    6.32
  -4  13  -6   23.60    5.34
  -4 -13  -6   22.77    6.11
  -4  13  -7   32.53    7.46
  -4  13   7   28.80    6.70
  -4  13  -7   31.98    6.06
  -4 -13  -7   32.54    7.26
  -4 -13  -8    0.77    3.23
  -4  13  -8    6.64    3.27
  -4  13  -8    3.08    4.64
  -4  13   8    7.94    4.47
  -4 -13  -9    4.55    3.30
  -4  13   9    8.50    4.04
  -4  13  -9    4.64    3.06
  -4  13  -9    7.41    4.16
  -4 -13 -10    5.72    4.50
  -4  13 -10    6.02    3.03
  -4  13  10    6.25    3.87
  -4  13 -10   -1.03    3.56
  -4 -13 -11   15.06    5.36
  -4  13 -11    7.25    3.95
  -4  13  11   14.16    5.45
  -4  13 -11    9.25    3.18
  -4  13  12    6.70    4.01
  -4 -13 -12    6.27    3.63
  -4  13 -12    8.23    3.11
  -4  13 -12    1.05    3.16
  -4  13  13    6.57    3.55
  -4 -13 -13    7.01    4.00
  -4  13  14   14.31    5.10
  -4 -13 -14   10.53    4.29
  -4 -13 -15   14.15    4.42
  -4  13  15   13.58    3.98
  -4  13  15   12.35    3.85
  -4  13  16    8.75    4.71
  -4  13  16    6.21    3.11
  -4 -13 -16    7.03    3.42
  -4  13  17    2.79    2.92
  -4  13  17    3.07    2.56
  -4 -13 -17    0.87    2.26
  -4  13  18    8.69    3.48
   4  13  18    4.33    2.78
  -4  13  18    5.11    2.87
  -4 -13 -18    6.00    3.31
  -4 -13 -19   -0.26    2.15
  -4  13  19    2.53    3.31
   4  13  19    5.14    3.36
  -4  13  20    4.39    2.98
   4  13  20    3.09    2.21
  -4 -13 -20    0.94    2.20
  -4  13  21   -2.96    2.26
   4  13  21    0.72    2.12
  -4 -13 -21    2.37    1.95
  -4  13  22   12.49    3.43
   4  13  22   10.68    3.16
  -4  13  23   26.46    4.68
  -4 -13 -23   16.97    3.50
  -4  13  24    1.90    2.40
  -4 -13 -24    4.26    2.17
  -4  13  25   59.87    5.96
  -4 -13 -25   67.19    5.98
  -4 -13 -26    0.73    1.30
  -4  14   0    2.42    3.25
  -4  14   0   -0.58    2.64
  -4  14   0    4.00    3.80
  -4  14  -1    3.87    3.55
  -4  14  -1    4.06    3.87
  -4  14   1   -2.64    2.91
  -4  14  -1    0.07    3.36
  -4  14   1    0.58    2.30
  -4  14   1    4.50    3.23
  -4  14  -2    4.48    3.17
  -4  14   2    5.20    3.64
  -4  14  -2    6.29    3.22
  -4  14   2    5.40    3.04
  -4  14  -2    7.82    3.88
  -4  14   3    6.04    3.30
  -4  14  -3    3.63    3.49
  -4  14  -3    4.97    3.11
  -4  14  -3    0.76    2.66
  -4  14  -4   15.77    5.06
  -4  14   4   18.33    5.25
  -4  14  -4   17.09    4.67
  -4  14  -4   12.76    4.73
  -4  14   5   15.97    5.10
  -4  14  -5   16.95    4.16
  -4  14  -5   14.63    5.17
  -4  14  -6    7.48    3.19
  -4  14   6   10.83    4.68
  -4  14  -6    1.73    2.92
  -4  14  -7   12.71    4.94
  -4  14   7   12.33    4.29
  -4  14  -7   14.28    4.07
  -4 -14  -7   11.23    4.61
  -4  14  -8    0.81    2.23
  -4  14  -8    0.22    2.35
  -4  14   8    3.15    3.03
  -4 -14  -8    5.30    3.63
  -4  14   9    1.48    2.70
  -4  14  -9    1.57    2.51
  -4 -14  -9    3.15    2.61
  -4  14  -9    4.42    3.18
  -4  14 -10    2.15    2.43
  -4  14  10    1.30    2.66
  -4  14 -10   -0.12    2.28
  -4 -14 -10   -0.36    2.63
  -4  14  11    7.28    3.46
  -4  14 -11    5.73    2.52
  -4  14  11    8.46    3.31
  -4 -14 -11    8.46    3.58
  -4  14  12    1.87    2.42
  -4  14  12    4.30    2.83
  -4 -14 -12    0.31    2.54
  -4  14  13    7.18    3.49
  -4  14  13   10.87    3.40
  -4 -14 -13    5.57    3.15
  -4  14  14   11.87    4.25
  -4  14  14    2.36    2.37
  -4 -14 -14   13.68    3.96
  -4  14  15   -2.11    2.75
  -4  14  15    0.61    1.86
  -4 -14 -15   -0.39    2.23
  -4  14  16   -2.44    2.49
  -4  14  16    6.50    2.95
  -4 -14 -16    2.54    2.36
  -4  14  17    3.38    2.07
  -4  14  17    5.11    3.24
  -4 -14 -17    1.12    2.11
  -4  14  18    6.10    2.76
  -4 -14 -18    7.49    3.03
  -4  14  19    4.95    2.43
  -4 -14 -19    3.82    2.05
  -4  14  20    6.45    2.76
  -4 -14 -20    1.55    1.73
  -4  14  21    3.46    1.84
  -4 -14 -21    5.85    2.53
  -4 -14 -22    4.50    2.11
  -4  14  22    2.92    2.12
  -4 -14 -23    9.26    2.41
  -4  15   0   -1.28    3.24
  -4  15   0    3.68    3.07
  -4  15   0    2.03    2.14
  -4  15  -1    3.20    2.71
  -4  15   1    5.93    3.47
  -4  15  -1    5.71    2.69
  -4  15   1    4.45    2.66
  -4  15  -1    1.93    2.67
  -4  15   1   14.52    4.80
  -4  15   2   -0.80    2.96
  -4  15  -2    3.21    2.42
  -4  15   2    2.00    2.53
  -4  15  -2   -2.64    3.10
  -4  15   2    3.03    2.67
  -4  15   3   29.29    5.99
  -4  15  -3   17.04    4.00
  -4  15  -3   18.01    4.74
  -4  15   3   18.81    4.86
  -4  15   3   26.17    5.75
  -4  15   4    2.83    3.25
  -4  15  -4    0.94    2.56
  -4  15  -4    3.36    2.15
  -4  15   4    2.23    2.86
  -4  15   4    4.23    3.10
  -4  15  -5   -0.14    2.81
  -4  15   5   -2.63    3.20
  -4  15  -5   -3.23    1.93
  -4  15   5    2.74    2.21
  -4  15   5   -1.86    3.42
  -4  15   6    5.98    2.67
  -4  15  -6   -0.56    2.72
  -4  15  -6    2.84    2.38
  -4  15   6    2.34    2.14
  -4  15   6   -1.82    2.39
  -4  15   7    5.49    3.11
  -4  15  -7    3.47    2.08
  -4  15   7    9.23    3.77
  -4  15  -7    2.09    2.92
  -4  15   8    3.55    2.90
  -4  15   8    4.02    3.09
  -4  15  -8    3.48    2.28
  -4  15  -8    3.96    3.19
  -4  15   9   11.79    3.96
  -4  15  -9    9.17    2.48
  -4  15   9   10.95    3.42
  -4  15 -10    1.73    1.86
  -4  15  10    1.41    2.39
  -4  15  10    1.55    2.85
  -4  15  11    0.60    2.40
  -4  15  11    0.69    1.81
  -4  15  12    2.33    2.68
  -4  15  12    1.27    2.05
  -4  15  13    0.50    2.34
  -4  15  13    4.52    2.14
  -4  15  14    2.91    2.29
  -4  15  14    3.57    2.01
  -4  15  15   15.29    4.17
  -4  15  15    5.40    2.04
  -4  15  16   -0.14    2.07
  -4  15  16   -2.57    2.29
  -4  15  17    6.17    2.59
  -4  15  18    0.16    1.85
  -4  15  19   -0.66    1.85
  -4  16   0   82.86    8.65
  -4  16   0   74.80    7.14
  -4  16   1   12.35    3.70
  -4  16  -1    3.91    2.18
  -4  16   1   15.78    3.67
  -4  16  -1   10.43    3.40
  -4  16  -2   16.94    3.92
  -4  16   2   14.94    3.99
  -4  16  -2   14.94    3.33
  -4  16   2   22.66    4.05
  -4  16   3    1.05    2.04
  -4  16   3   -3.54    2.37
  -4  16  -3   -0.70    1.65
  -4  16   3    2.17    2.19
  -4  16  -3    2.46    2.70
  -4  16   4    4.71    2.45
  -4  16  -4    1.31    2.31
  -4  16   4    4.01    2.40
  -4  16   4    4.93    2.57
  -4  16   5    4.11    2.84
  -4  16   5   -1.56    1.95
  -4  16   5    1.79    2.06
  -4  16  -5   -0.61    2.04
  -4  16  -5   -1.61    1.74
  -4  16  -6   -0.48    1.82
  -4  16   6    5.11    3.19
  -4  16   6    1.15    1.96
  -4  16  -6    0.87    1.49
  -4  16   6    1.18    1.97
  -4  16   7   12.46    3.44
  -4  16   7    5.99    2.79
  -4  16  -7    8.89    2.27
  -4  16   7    6.57    2.64
  -4  16   8    4.18    2.28
  -4  16   8    6.65    2.80
  -4  16  -8    2.50    1.37
  -4  16   8    4.90    2.21
  -4  16   9    6.35    2.53
  -4  16   9    7.23    2.59
  -4  16   9   14.00    3.52
  -4  16  10    0.47    2.11
  -4  16  10    2.65    1.85
  -4  16  10   -0.84    1.75
  -4  16  11    1.74    1.70
  -4  16  11    2.69    2.41
  -4  16  11    5.70    2.22
  -4  16  12    1.79    1.88
  -4  16  12    1.47    1.85
  -4  16  13    3.40    1.97
  -4  16  13    4.72    1.98
  -4  16  14    8.57    2.55
  -4  16  14    9.95    2.65
  -4  17   0    7.11    2.45
  -4  17   0    6.93    2.05
  -4  17   1   -1.26    1.68
  -4  17  -1    2.58    1.43
  -4  17   1    3.19    1.64
  -4  17  -1    1.02    1.78
  -4  17   2    6.50    2.38
  -4  17  -2    9.44    2.21
  -4  17   2   14.04    2.69
  -4  17   3    0.01    1.20
  -4  17  -3   -0.99    1.20
  -4  17   4    2.76    2.33
  -4  17   4    3.14    1.64
  -4  17   5    1.98    1.89
  -4  17   5    3.54    1.54
  -4  17   6    1.36    1.41
  -4  17   6   -0.16    1.61
  -4  17   7    1.01    1.61
  -4  17   7    1.35    1.19
  -5   0   0    3.55    3.12
  -5   0   1   -1.42    2.93
  -5   0   1    0.46    0.82
  -5   0  -1   -1.96    2.33
  -5   0   2   -0.01    2.19
  -5   0  -2   -2.30    2.81
  -5   0   3    0.93    1.77
  -5   0  -3    0.44    2.96
  -5   0   4    2.19    1.66
  -5   0  -4   -2.86    2.79
  -5   0   5   -0.38    2.10
  -5   0  -5    1.05    3.12
  -5   0  -6   -0.57    3.06
  -5   0  -7   -1.42    2.62
  -5   0  -8   -0.32    3.07
  -5   0  -9    0.32    3.31
  -5   0 -10    2.60    4.54
  -5   0 -11    3.74    4.25
  -5   0 -12   -5.11    3.26
  -5   0 -13    2.61    3.84
  -5   0 -14   -1.71    3.95
  -5   0 -15    2.41    3.27
  -5   0 -16    1.93    3.15
  -5   0 -17    3.48    4.05
  -5   0 -18   -4.50    4.19
  -5   0 -19   -0.56    3.54
  -5   0 -20    1.46    4.94
  -5   0 -20    0.02    3.69
  -5   0 -21    3.69    5.00
  -5   0 -21   -0.86    2.63
  -5   0 -22   -2.61    3.37
  -5   0 -23    1.80    2.33
  -5   0 -23   -3.65    3.05
  -5   0 -24    0.99    2.77
  -5   0 -24   -1.26    3.11
  -5   0 -25   -3.56    2.71
  -5   0 -25    0.13    3.09
  -5   0 -26    0.12    2.71
  -5   0 -26   -0.81    2.35
  -5   0 -27   -3.27    4.53
  -5   0 -27    3.34    2.94
  -5   0 -28    0.45    2.85
  -5   0 -28   -1.59    2.97
  -5   0 -29    1.01    3.04
  -5   0 -29   -1.24    2.14
  -5   0 -30   -0.09    2.91
  -5   0 -30    0.74    2.87
  -5   0 -31    3.00    2.58
  -5   0 -31    0.22    2.74
  -5   0 -32    1.76    2.95
  -5   0 -32    3.79    2.50
  -5   0 -33   -0.35    2.33
  -5   0 -34   -0.69    3.02
  -5   0 -35   -1.63    2.64
  -5   0 -36   -1.14    2.21
  -5   0 -37    0.43    2.19
  -5   0 -38   -1.76    2.29
  -5   0 -39   -0.24    1.38
  -5  -1   0    8.83    3.35
  -5  -1   0    9.19    2.80
  -5   1   0    7.81    3.66
  -5  -1   1   26.04    4.06
  -5  -1   1   31.42    5.64
  -5  -1  -1   25.99    5.51
  -5   1   1   28.31    5.59
  -5   1  -1   31.03    6.05
  -5  -1  -1   31.75    4.26
  -5  -1   2    0.55    2.27
  -5  -1  -2    2.48    3.29
  -5  -1   2    2.84    1.90
  -5   1   2    1.80    2.09
  -5   1  -2    2.90    2.65
  -5  -1  -2    2.39    1.63
  -5  -1  -3    8.49    2.00
  -5  -1  -3   13.80    4.03
  -5   1   3    8.76    2.89
  -5   1  -3    4.47    3.65
  -5  -1  -4   11.06    4.44
  -5   1   4    5.12    2.42
  -5  -1  -4   10.52    2.82
  -5   1  -4    3.69    3.11
  -5  -1  -5   11.64    4.72
  -5   1   5   14.57    3.79
  -5   1  -5    5.68    3.00
  -5  -1  -5   17.43    3.55
  -5  -1  -6   91.66    7.93
  -5   1   6   96.34    7.86
  -5   1  -6   82.28   10.21
  -5  -1  -6   95.87   11.10
  -5  -1  -7   26.25    4.57
  -5   1   7   30.81    4.20
  -5  -1  -7   37.90    6.80
  -5   1  -7   17.64    5.04
  -5  -1  -8   19.26    5.95
  -5  -1  -8   14.11    3.31
  -5   1  -8   20.44    6.04
  -5  -1  -9   62.25    7.61
  -5  -1  -9   69.80   10.06
  -5   1  -9   58.07    9.78
  -5  -1 -10    2.50    1.90
  -5  -1 -10    5.47    4.19
  -5   1 -10    6.39    4.42
  -5  -1 -11   11.11    4.46
  -5  -1 -11   19.94    4.96
  -5   1 -11   16.30    5.75
  -5  -1 -12  282.04   21.61
  -5   1 -12  268.10   21.07
  -5  -1 -13    8.97    4.75
  -5   1 -13   15.62    6.31
  -5  -1 -14   12.16    5.09
  -5   1 -14   11.59    5.06
  -5  -1 -15   12.59    5.50
  -5   1 -15   16.35    6.28
  -5  -1 -16   56.41   10.58
  -5   1 -16   34.63    9.02
  -5  -1 -17    6.90    4.61
  -5   1 -17   17.94    7.07
  -5  -1 -18   15.05    5.28
  -5   1 -18   32.96    9.72
  -5   1 -19   10.08    5.13
  -5   1 -20    6.43    6.00
  -5  -1 -20    1.80    2.65
  -5   1 -21    4.14    4.12
  -5  -1 -21    3.10    3.31
  -5   1 -21    1.18    2.81
  -5   1 -22   13.24    6.07
  -5  -1 -22   11.25    4.60
  -5   1 -22   10.53    3.57
  -5   1 -23   17.44    7.25
  -5  -1 -23   33.76    6.93
  -5   1 -23   18.13    5.96
  -5   1 -23   36.12    5.82
  -5  -1 -24   26.31    6.25
  -5   1 -24   43.78    7.41
  -5   1 -24   24.77    5.28
  -5  -1 -25   41.71    8.20
  -5   1 -25   33.83    7.31
  -5   1 -25   38.49    6.15
  -5  -1 -26   59.42    9.64
  -5   1 -26   64.47    9.97
  -5   1 -26   74.40    8.40
  -5  -1 -27  154.85   15.19
  -5   1 -27  157.08   15.26
  -5   1 -27  160.21   12.54
  -5  -1 -27  166.36   13.20
  -5   1 -28   61.06    7.59
  -5  -1 -28   73.67   10.85
  -5   1 -28   77.48   10.93
  -5  -1 -28   65.46    8.41
  -5  -1 -29  121.32   13.32
  -5   1 -29  112.12   12.85
  -5  -1 -29  114.79   10.88
  -5  -1 -30   76.66   10.84
  -5   1 -30   68.67    9.89
  -5  -1 -30   54.87    7.25
  -5  -1 -31   10.86    4.86
  -5   1 -31   12.60    5.33
  -5  -1 -31   18.47    4.57
  -5  -1 -32    6.66    3.58
  -5   1 -32    9.42    3.67
  -5  -1 -32    5.92    2.76
  -5  -1 -33    8.75    3.67
  -5   1 -33    5.43    2.75
  -5  -1 -33    7.08    2.67
  -5  -1 -34   12.25    3.13
  -5  -1 -34   15.66    4.82
  -5   1 -34    7.48    3.47
  -5  -1 -35   11.89    2.85
  -5  -1 -35   11.42    4.10
  -5   1 -35    8.57    3.27
  -5  -1 -36    5.51    2.81
  -5   1 -36    6.14    3.15
  -5  -1 -37    8.31    2.84
  -5   1 -37    5.56    2.49
  -5  -1 -38    5.55    2.22
  -5   1 -38    5.48    2.34
  -5  -1 -39    0.03    1.24
  -5   1 -39   -1.04    1.67
   5   1  39   -1.26    1.42
  -5  -2   0    0.55    1.93
  -5   2   0    2.33    3.08
  -5  -2   1   56.80    6.60
  -5   2   1   57.27    7.75
  -5   2  -1   58.00    8.37
  -5  -2  -1   74.60    7.63
  -5   2   2   62.18    7.87
  -5   2  -2   62.85    8.74
  -5  -2   2   68.00    7.49
  -5  -2  -2   67.00    7.21
  -5   2   3  174.41   12.71
  -5   2  -3  153.27   13.84
  -5  -2  -3  175.46   11.83
  -5  -2  -4   90.77    8.71
  -5   2   4  100.54    9.33
  -5   2  -4   89.24   10.70
  -5  -2  -5   18.50    4.13
  -5  -2  -5   18.13    5.31
  -5   2   5   14.18    3.41
  -5   2  -5    9.40    4.79
  -5  -2  -6   69.69    8.21
  -5   2   6   74.14    7.30
  -5  -2  -6   73.32   10.15
  -5   2  -6   69.36   10.32
  -5  -2  -7   18.36    5.29
  -5   2   7   16.69    3.59
  -5  -2  -7   11.45    3.78
  -5   2  -7   18.90    5.81
  -5  -2  -8   46.34    8.50
  -5   2  -8   45.66    8.69
  -5  -2  -8   58.79    8.10
  -5  -2  -9  178.50   14.24
  -5  -2  -9  206.84   17.73
  -5   2  -9  184.58   16.83
  -5  -2 -10   77.51    9.76
  -5   2 -10   68.53   10.78
  -5  -2 -10   82.71   12.10
  -5  -2 -11   56.38    9.92
  -5   2 -11   56.93    9.96
  -5  -2 -11   55.41    8.73
  -5  -2 -12  106.87   12.23
  -5   2 -12  101.26   13.31
  -5   2 -13   54.68   10.17
  -5  -2 -13   59.63    9.70
  -5   2 -14   28.99    7.75
  -5  -2 -14   32.58    7.62
  -5   2 -15    8.75    5.38
  -5   2 -16   14.37    5.88
  -5   2 -17   22.58    7.54
  -5   2 -18   13.58    4.50
  -5   2 -19   17.02    7.64
  -5  -2 -19   26.94    5.37
  -5   2 -20   16.93    6.31
  -5  -2 -20   26.52    6.10
  -5   2 -21   36.29    9.53
  -5  -2 -21   16.93    5.37
  -5   2 -22   72.46   13.53
  -5  -2 -22   77.89   10.52
  -5   2 -23   32.19    9.23
  -5  -2 -23   34.07    7.27
  -5  -2 -24    6.17    4.61
  -5  -2 -25   48.73    8.85
  -5  -2 -26    2.57    3.65
  -5   2 -26    1.85    2.98
  -5  -2 -27   16.23    5.45
  -5   2 -27   17.47    6.16
  -5  -2 -28   16.06    4.87
  -5   2 -28   24.87    6.45
  -5  -2 -29   22.38    6.25
  -5   2 -29   28.28    6.84
  -5  -2 -29   26.89    5.51
  -5  -2 -30    9.31    3.09
  -5   2 -30    4.64    3.40
  -5  -2 -30    6.01    3.13
  -5  -2 -31    6.36    3.34
  -5   2 -31    5.40    3.38
  -5  -2 -31   12.02    4.07
  -5  -2 -32    3.05    3.49
  -5   2 -32    5.63    3.99
  -5  -2 -32   -0.01    2.05
  -5  -2 -33    7.39    3.40
  -5   2 -33   10.88    4.78
  -5  -2 -33    1.37    2.35
  -5  -2 -34    5.14    3.62
  -5   2 -34    4.54    3.08
  -5  -2 -34    3.79    2.69
  -5  -2 -35   16.78    3.56
  -5  -2 -35   14.95    4.25
  -5   2 -35   14.72    4.06
  -5  -2 -36    5.54    2.04
  -5  -2 -36    7.45    3.16
  -5   2 -36    0.57    1.84
  -5  -2 -37   -1.23    1.47
  -5  -2 -37    1.87    1.86
  -5   2 -37   -1.73    2.20
  -5  -2 -38    4.24    2.35
  -5   2 -38    1.55    1.43
   5   2  38    0.29    1.60
  -5   2 -39    1.12    1.43
  -5  -3   0  111.52   10.53
  -5  -3   1  210.56   14.50
  -5  -3  -1  215.74   14.77
  -5  -3   2    5.18    3.33
  -5  -3  -2    5.45    2.72
  -5  -3  -3  208.60   14.73
  -5  -3  -4   45.47    7.09
  -5  -3  -5   16.94    4.89
  -5  -3  -6   64.09    8.82
  -5  -3  -7  333.85   20.32
  -5   3   7  309.34   15.83
  -5   3  -8  160.33   16.10
  -5  -3  -8  158.97   14.36
  -5   3  -9   30.77    8.36
  -5  -3  -9   38.61    8.05
  -5   3 -10   16.10    6.74
  -5  -3 -10    3.19    3.59
  -5  -3 -11  145.49   15.40
  -5   3 -11  144.31   16.19
  -5  -3 -12  126.83   14.64
  -5   3 -12   94.94   13.54
  -5  -3 -13  174.23   17.69
  -5   3 -13  164.81   17.66
  -5  -3 -14    9.99    5.37
  -5   3 -14    8.15    4.91
  -5   3 -15    2.04    4.29
  -5  -3 -15    8.40    5.05
  -5  -3 -16  121.00   15.74
  -5   3 -16  135.16   16.96
  -5  -3 -17   86.35   13.78
  -5   3 -17   86.91   14.28
  -5   3 -18   56.67   11.18
  -5   3 -19    0.34    4.37
  -5  -3 -19    7.73    3.81
  -5   3 -20   17.68    7.48
  -5  -3 -20   14.33    4.50
  -5   3 -21    8.92    4.12
  -5  -3 -21   14.47    5.30
  -5   3 -22   25.61    8.16
  -5  -3 -22   35.50    7.48
  -5   3 -23    4.63    6.03
  -5  -3 -23    2.29    3.42
  -5  -3 -24   -1.46    3.41
  -5  -3 -25   17.07    5.53
  -5  -3 -26   15.34    5.32
  -5  -3 -27   92.63   11.92
  -5  -3 -28    3.38    4.09
  -5   3 -28    0.20    2.80
  -5  -3 -29   17.75    5.49
  -5   3 -29   18.17    5.95
  -5  -3 -30   10.10    4.23
  -5   3 -30    7.52    3.18
  -5  -3 -30    9.73    3.93
  -5  -3 -31   16.16    5.17
  -5   3 -31   29.79    6.40
  -5  -3 -31   18.88    4.75
  -5  -3 -32    4.38    3.50
  -5  -3 -32    8.37    3.19
  -5   3 -32    2.15    2.43
  -5  -3 -33   19.00    5.44
  -5   3 -33   13.59    4.11
  -5  -3 -33   14.46    3.52
  -5  -3 -34    4.99    2.12
  -5   3 -34    4.62    2.94
  -5  -3 -34    9.04    2.92
  -5  -3 -35   14.16    4.07
  -5   3 -35   12.26    3.36
  -5  -3 -35   17.16    3.45
  -5  -3 -36    7.84    3.14
  -5   3 -36    8.71    3.26
   5   3  36   -0.72    2.00
  -5  -3 -36    8.87    2.51
  -5  -3 -37   -0.58    1.41
  -5  -3 -37    1.77    1.96
   5   3  37    2.39    1.66
  -5   3 -38    0.25    1.58
   5   3  38   -3.87    1.66
  -5  -4   0  292.90   18.91
  -5  -4   1 1556.39   43.90
  -5  -4  -1 1568.61   44.06
  -5  -4   2 1448.05   42.71
  -5  -4  -2 1478.47   43.03
  -5  -4   3  677.81   29.61
  -5  -4  -3  703.56   29.87
  -5  -4  -4 2409.69   56.00
  -5  -4  -5  845.32   33.77
  -5  -4  -6  336.32   21.78
  -5  -4  -7  939.85   37.52
  -5  -4  -8  322.20   22.42
  -5  -4  -9   35.19    7.64
  -5  -4 -10  113.71   14.35
  -5  -4 -11   51.92    9.62
  -5   4 -12    6.76    6.30
  -5  -4 -12    8.06    5.06
  -5  -4 -13  234.69   21.74
  -5   4 -13  220.57   21.62
  -5  -4 -14   29.67    7.86
  -5   4 -14   34.58    9.13
  -5   4 -15    6.52    4.83
  -5  -4 -15    3.40    3.64
  -5  -4 -16   39.78   10.77
  -5   4 -16   30.14    9.09
  -5   4 -17   95.44   15.13
  -5  -4 -17  116.41   17.05
  -5  -4 -18  162.51   14.10
  -5   4 -18  113.62   16.26
  -5  -4 -18  135.07   18.41
  -5  -4 -19   81.35   14.52
  -5   4 -19   94.71   15.56
  -5  -4 -19   89.33   10.65
  -5   4 -20   46.29   10.49
  -5  -4 -20   51.36    8.47
  -5   4 -21  114.67   17.00
  -5  -4 -21  128.27   13.23
  -5   4 -22   50.26   11.58
  -5  -4 -22   64.01    9.84
  -5   4 -23   40.48   10.95
  -5  -4 -23   46.26    8.30
  -5  -4 -24   -3.36    3.99
  -5  -4 -25   25.43    6.57
  -5  -4 -26   14.67    5.11
  -5  -4 -27    3.81    3.81
  -5  -4 -28    3.77    2.94
  -5  -4 -29   10.65    4.59
  -5  -4 -30    8.10    3.84
  -5  -4 -30    4.01    3.24
  -5   4 -30    8.77    4.21
  -5  -4 -31    0.14    2.63
  -5   4 -31    1.36    3.42
  -5  -4 -31   -1.75    2.58
  -5  -4 -32    1.62    2.51
  -5   4 -32    0.69    2.12
  -5  -4 -32    0.78    1.94
  -5  -4 -33    1.78    2.85
  -5   4 -33    3.24    3.08
  -5  -4 -33   -0.84    2.24
  -5  -4 -34    2.68    2.36
  -5   4 -34    7.32    3.10
   5   4  34    5.35    3.07
  -5  -4 -34    8.04    2.86
  -5  -4 -35    5.32    2.99
  -5   4 -35    9.03    3.19
   5   4  35    6.95    3.22
  -5  -4 -35    6.46    1.91
  -5   4 -36    0.15    1.64
   5   4  36    0.10    2.14
  -5  -4 -36    0.93    1.68
  -5  -4 -37    2.08    1.55
  -5   4 -37    4.17    2.13
   5   4  37   -2.05    1.87
  -5   4 -38    1.12    1.36
  -5  -5   0   26.27    6.75
  -5  -5   1  224.85   18.29
  -5  -5  -1  214.15   17.94
  -5  -5   2  281.03   20.65
  -5  -5  -2  286.92   20.85
  -5  -5   3  244.35   19.55
  -5  -5  -3  262.09   20.15
  -5  -5   4  118.88   13.83
  -5  -5  -4  121.26   13.82
  -5  -5   5  138.80   15.47
  -5  -5  -5  161.47   16.45
  -5  -5  -6  653.86   33.17
  -5  -5  -7    0.37    3.03
  -5  -5  -8   92.40   13.37
  -5  -5  -9  154.93   17.49
  -5  -5 -10   75.93   12.54
  -5  -5 -11   15.65    6.42
  -5  -5 -12    8.14    5.68
  -5  -5 -13   65.03   12.51
  -5  -5 -14    9.08    3.72
  -5   5 -14    0.26    4.31
  -5  -5 -15   -3.97    6.50
  -5   5 -15    6.07    4.44
  -5  -5 -16  148.48   19.86
  -5  -5 -16  154.02   13.61
  -5   5 -16  104.54   15.80
  -5  -5 -17  108.08   17.07
  -5  -5 -17  111.33   11.86
  -5   5 -17  107.99   16.64
  -5  -5 -18   41.35    7.76
  -5   5 -18   20.81    6.85
  -5  -5 -18   32.01    9.98
  -5  -5 -19  285.92   29.18
  -5   5 -19  263.18   25.86
  -5  -5 -19  303.47   19.89
  -5  -5 -20  231.17   26.72
  -5   5 -20  250.24   25.20
  -5  -5 -20  248.39   18.51
  -5   5 -21   57.11   13.44
  -5  -5 -21   67.80    9.87
  -5  -5 -22   99.63   12.05
  -5   5 -22   76.35   14.00
  -5  -5 -23   31.80    6.87
  -5  -5 -24   15.45    5.45
  -5  -5 -25   53.80    9.10
  -5  -5 -26   12.69    5.51
  -5  -5 -27   18.95    5.74
  -5  -5 -28    1.71    2.67
  -5  -5 -29    0.20    2.50
  -5  -5 -30    0.47    2.36
  -5  -5 -30   -0.10    2.56
  -5   5 -30    2.70    3.59
  -5  -5 -31    1.47    2.49
  -5   5 -31   -2.01    3.42
   5   5  31   -1.99    2.39
  -5  -5 -31    3.60    2.96
  -5  -5 -32    4.65    3.42
  -5   5 -32    6.07    3.43
   5   5  32    0.90    2.89
  -5  -5 -32    3.98    2.17
  -5   5 -33    6.65    2.98
   5   5  33    0.10    2.91
  -5  -5 -33    2.92    2.16
  -5   5 -34   11.07    3.55
   5   5  34    4.37    2.77
  -5  -5 -34    2.67    2.08
  -5   5 -35    3.80    2.68
   5   5  35   -0.01    1.67
  -5  -5 -35    5.07    2.48
  -5   5 -36    4.44    2.25
   5   5  36    3.33    2.20
  -5  -5 -36    0.93    1.26
  -5   5 -37   14.83    3.21
   5   5  37    6.93    2.49
  -5  -5 -37   13.33    2.46
  -5  -6   0   12.47    5.71
  -5  -6   1   40.70    8.74
  -5  -6  -1   60.24   11.05
  -5  -6   2    5.71    4.40
  -5  -6  -2    3.04    3.47
  -5  -6   3   44.60    9.06
  -5  -6  -3   50.85   10.24
  -5  -6   4   79.91   12.63
  -5  -6  -4   73.85   11.36
  -5  -6   5   60.60   10.98
  -5  -6  -5   76.10   12.51
  -5  -6   6   28.92    8.22
  -5  -6  -6   41.32    9.81
  -5  -6  -7   69.81   11.98
  -5  -6   7   75.18   13.03
  -5  -6  -8  153.30   18.17
  -5  -6  -9   34.60    9.18
  -5  -6 -10   28.23    8.62
  -5  -6 -11   13.48    6.09
  -5  -6 -12   44.45   11.23
  -5  -6 -13   -1.54    5.58
  -5  -6 -14   14.68    7.37
  -5  -6 -14    7.63    3.61
  -5  -6 -15   15.38    6.48
  -5  -6 -15   15.36    4.25
  -5   6 -15   16.17    7.95
  -5  -6 -16    4.39    3.46
  -5   6 -16    3.61    4.08
  -5  -6 -17    7.47    4.28
  -5   6 -17    5.92    3.69
  -5  -6 -17   14.15    7.25
  -5  -6 -18    6.03    7.60
  -5  -6 -18    7.06    4.06
  -5   6 -18    4.40    5.48
  -5  -6 -19   32.57    7.81
  -5   6 -19   41.97   11.56
  -5  -6 -19   24.02    8.90
  -5  -6 -20   17.24   10.41
  -5  -6 -20   39.30    7.69
  -5   6 -20   49.11   12.18
  -5  -6 -21   30.59    6.79
  -5   6 -21   25.66    9.93
  -5  -6 -21   22.25   12.20
  -5  -6 -22   32.01    7.09
  -5  -6 -23   11.42    4.78
  -5  -6 -24   22.87    6.01
  -5  -6 -25   11.89    4.79
   5   6  25    6.17    3.65
  -5  -6 -26    1.95    3.76
   5   6  26   -4.40    5.05
  -5  -6 -27    5.10    3.97
   5   6  27    1.17    3.12
  -5  -6 -28    2.21    2.65
   5   6  28    5.34    3.98
   5   6  29    0.18    2.55
  -5  -6 -30    2.62    2.19
   5   6  30    2.44    2.99
  -5   6 -31   -1.61    2.09
   5   6  31   -1.72    2.14
  -5  -6 -31    1.48    1.85
  -5   6 -32   -0.63    2.29
   5   6  32    0.25    2.28
  -5  -6 -32    5.37    2.72
  -5   6 -33    3.06    2.44
   5   6  33    2.43    2.57
  -5  -6 -33    5.68    2.47
   5   6  34    0.18    1.96
  -5   6 -34    0.40    1.86
  -5  -6 -34    0.87    1.76
  -5  -6 -35    1.76    1.51
   5   6  35   -2.98    2.07
  -5   6 -35    2.27    2.01
  -5  -6 -36    4.16    1.68
   5   6  36    2.15    1.76
  -5   6 -36    5.29    2.34
  -5  -7   0   -2.68    5.01
  -5  -7   1  171.53   19.60
  -5  -7  -1  157.69   18.59
  -5  -7   2   20.22    7.58
  -5  -7  -2   26.76    7.68
  -5  -7   3  162.30   18.98
  -5  -7  -3  169.14   19.50
  -5  -7   4   16.93    5.72
  -5  -7  -4   21.09    7.51
  -5  -7  -5  103.27   15.48
  -5  -7   5  102.65   16.15
  -5  -7   6   -3.40    3.80
  -5  -7  -6    0.11    5.10
  -5  -7   7  281.82   25.83
  -5  -7  -7  308.63   27.29
  -5  -7   8   24.46    7.41
  -5  -7  -8   21.51    7.63
  -5  -7   9  102.39   16.14
  -5  -7  -9  115.39   17.28
  -5  -7 -10   25.77    8.92
  -5   7 -11    8.07    3.24
  -5  -7 -11    1.46    5.13
  -5   7 -12   25.53    6.58
  -5  -7 -12   33.87   10.20
  -5   7 -13   -2.63    2.76
  -5   7 -13    4.10    4.29
  -5  -7 -13   -0.05    5.24
  -5  -7 -14   -1.11    4.84
  -5   7 -14   -5.44    3.31
  -5   7  14   -1.28    4.44
  -5  -7 -15    9.16    7.45
  -5   7  15    2.66    3.73
  -5  -7 -16   22.70   10.87
  -5   7  16   28.97    5.57
  -5   7  17    4.42    2.98
  -5  -7 -17   -0.69    5.97
  -5   7  18   25.20    6.18
  -5   7 -18   13.20    6.81
   5   7  18   15.20    5.65
  -5  -7 -18   12.93    7.59
  -5   7  19   89.13   10.40
  -5  -7 -19   88.30   18.14
  -5   7 -19   66.56   13.82
   5   7  19   87.24   10.57
  -5   7  20   25.01    6.25
   5   7  20    7.53    3.17
  -5   7  21   36.02    6.76
   5   7  21   34.46    7.15
  -5   7  22   24.13    5.93
   5   7  22   24.68    5.99
   5   7  23   19.25    5.79
   5   7  24   14.40    5.15
   5   7  25    2.87    2.75
   5   7  26    6.85    3.97
   5   7  27   16.36    5.43
   5   7  28    6.18    4.07
  -5  -7 -29   12.08    3.42
   5   7  29    7.56    4.07
   5   7  30    8.98    3.76
  -5  -7 -30   13.64    3.95
   5   7  31    3.48    2.57
  -5   7 -31    4.89    3.11
  -5  -7 -31    4.31    2.64
   5   7  32    0.52    2.02
  -5  -7 -32    4.63    2.17
   5   7  33   -2.06    1.86
  -5   7 -33    0.39    1.81
  -5  -7 -33   -1.19    1.47
   5   7  34    4.18    2.28
  -5   7 -34    2.23    1.98
  -5  -7 -34    2.84    1.38
   5   7  35    0.66    2.02
  -5   7 -35    7.04    2.28
  -5  -7 -35    5.50    1.91
  -5  -7 -36    9.68    2.07
  -5  -8   0   10.09    5.63
  -5  -8   1   32.56    9.72
  -5  -8  -1   51.86   11.89
  -5  -8   2   10.76    6.29
  -5  -8  -2   17.22    8.11
  -5  -8   3    2.86    3.57
  -5  -8  -3   -1.86    6.33
  -5  -8   4   14.24    7.48
  -5  -8  -4   -4.06    4.46
  -5  -8   5    7.57    7.19
  -5  -8  -5    7.71    6.03
  -5   8  -6  150.33   13.28
  -5   8  -6  177.96   14.49
  -5   8  -6  176.77   12.76
  -5  -8  -6  168.68   21.60
  -5  -8   6  154.97   20.56
  -5   8  -7    4.19    3.63
  -5  -8   7   13.06    7.50
  -5  -8  -7    6.22    7.54
  -5   8  -7    6.16    3.15
  -5   8  -7    0.06    2.22
  -5   8  -8  140.46   13.10
  -5   8   8  146.51   12.91
  -5   8  -8  159.76   14.34
  -5   8  -8  169.68   12.52
  -5  -8  -8  125.82   19.37
  -5  -8   8  160.53   21.36
  -5   8  -9   22.11    5.63
  -5  -8  -9   22.79    8.81
  -5   8   9   27.51    5.97
  -5   8  -9   24.05    4.90
  -5  -8   9   20.71    8.65
  -5  -8  10   84.82   15.64
  -5   8  10   64.58    8.72
  -5   8 -10   65.99    8.15
  -5   8 -10   76.52    9.96
  -5  -8 -10   71.62   16.18
  -5  -8  11   36.04   10.64
  -5   8 -11   17.11    5.37
  -5   8 -11   19.17    4.49
  -5   8  11   25.43    5.81
  -5  -8 -11   20.35    8.53
  -5  -8  12   23.69   10.55
  -5   8 -12   21.39    5.68
  -5   8  12   28.71    6.01
  -5   8 -12   33.47    5.67
  -5  -8 -12   37.88   10.95
  -5   8 -13   55.16    7.20
  -5   8  13   57.56    8.57
  -5  -8 -13   44.50   13.35
  -5   8 -13   48.41    7.87
  -5  -8  13   60.75   14.21
  -5   8 -14   45.23    6.95
  -5   8  14   39.91    7.17
  -5  -8 -15   -1.70    6.79
  -5   8  15    0.76    2.81
  -5   8  16    1.19    4.97
  -5  -8 -16   -1.51    8.23
  -5   8  17   13.69    4.91
  -5  -8 -17   -7.43    6.41
   5   8  18   37.62    7.09
  -5   8  18   36.56    6.74
  -5   8  19   21.13    5.76
   5   8  19   25.32    6.73
  -5   8  20   69.26    9.14
   5   8  20   75.80    9.54
   5   8  21   23.85    5.80
  -5   8  21   25.54    5.70
  -5   8  22   85.32   10.16
   5   8  22   80.92   10.16
  -5   8  23    2.95    2.99
   5   8  23   13.08    4.87
  -5   8  24    9.53    3.83
   5   8  24   11.41    4.53
  -5   8  25   10.74    3.95
   5   8  25    2.84    3.51
  -5   8  26   14.77    4.61
   5   8  26    7.63    3.61
  -5  -8 -27    4.28    2.94
   5   8  27    5.03    3.29
   5   8  28    1.58    2.94
  -5  -8 -28    2.99    2.49
   5   8  29    1.92    2.50
  -5  -8 -29    2.97    2.28
   5   8  30    0.72    1.97
  -5  -8 -30   -1.69    1.94
   5   8  31    5.45    2.89
  -5   8 -31    1.07    1.97
  -5  -8 -31    5.54    2.49
   5   8  32    1.05    2.03
  -5   8 -32    2.38    1.99
  -5  -8 -32    6.55    2.38
   5   8  33    3.60    2.07
  -5   8 -33    2.16    2.03
  -5  -8 -33    3.41    1.92
  -5   8 -34    3.44    1.97
  -5  -8 -34    2.90    1.50
  -5   9   0   26.60    5.81
  -5  -9   0   36.20    6.61
  -5  -9   0   32.07    9.80
  -5   9  -1    1.06    2.82
  -5   9   1    7.32    4.10
  -5  -9   1    0.52    5.18
  -5  -9  -1    1.75    4.72
  -5  -9   1    5.98    3.70
  -5  -9  -1    3.48    3.44
  -5   9   2   61.79    8.74
  -5  -9   2   51.46   12.63
  -5  -9  -2   35.81   10.56
  -5  -9   2   52.13    7.80
  -5   9  -2   55.47    8.74
  -5  -9  -2   47.95    7.38
  -5  -9  -3   16.92    5.28
  -5   9  -3   11.67    3.92
  -5   9   3   18.44    5.44
  -5   9  -3    8.67    4.09
  -5  -9   3   23.62    9.23
  -5  -9  -3   20.14    7.49
  -5  -9   3   22.54    5.66
  -5   9  -4  285.81   18.65
  -5   9   4  267.58   17.55
  -5   9  -4  277.77   18.88
  -5   9  -4  288.00   17.03
  -5  -9   4  274.62   17.24
  -5  -9   4  276.59   29.30
  -5  -9  -4  268.21   17.53
  -5  -9  -4  278.42   29.13
  -5   9  -5   72.02    9.94
  -5   9   5   73.62    9.53
  -5   9  -5   77.80    8.92
  -5  -9  -5   58.21    8.60
  -5   9  -5   65.60    9.60
  -5  -9   5   76.75   15.57
  -5  -9  -5   72.46   14.82
  -5  -9  -6   24.88    7.69
  -5   9  -6   18.46    5.09
  -5  -9  -6   22.93    6.45
  -5   9   6   13.89    4.23
  -5  -9   6    1.65    5.38
  -5   9  -6   23.19    5.48
  -5   9  -6   22.75    6.32
  -5   9  -7  291.57   19.32
  -5   9   7  284.57   18.62
  -5  -9  -7  259.19   28.50
  -5   9  -7  289.12   17.01
  -5  -9   7  276.32   28.91
  -5  -9  -7  267.25   17.84
  -5   9  -7  263.50   18.73
  -5   9  -8   29.46    6.92
  -5  -9  -8   33.47    6.32
  -5  -9  -8   36.76   11.75
  -5   9  -8   34.43    7.60
  -5   9   8   30.15    6.64
  -5   9  -8   31.03    5.50
  -5  -9   8   13.89    6.85
  -5   9  -9   16.67    5.66
  -5  -9   9   13.00    8.45
  -5  -9  -9    9.20    6.65
  -5   9   9   21.67    6.21
  -5   9  -9    8.23    3.78
  -5   9 -10    1.65    3.22
  -5  -9  10   -3.57    7.56
  -5   9  10    3.36    3.18
  -5  -9 -10    7.32    5.37
  -5   9 -10    1.54    2.87
  -5  -9  11   17.77    7.77
  -5   9  11   27.84    6.79
  -5   9 -11   15.46    5.50
  -5  -9 -11   32.14   11.53
  -5   9 -11   19.88    4.87
  -5  -9  12   36.58   11.61
  -5   9  12   38.15    7.15
  -5   9 -12   32.42    6.24
  -5  -9 -12   34.07   12.15
  -5   9 -12   38.78    7.90
  -5   9 -13   19.25    6.02
  -5   9  13   17.21    4.69
  -5   9 -13   25.63    5.48
  -5  -9 -13    2.99    6.45
  -5  -9  13   20.72    8.90
  -5  -9 -14    3.56    6.00
  -5  -9  14    6.28    7.73
  -5   9  14    2.44    3.64
  -5   9 -14   -1.70    3.08
  -5   9  15    0.59    3.17
  -5   9  16   13.41    5.18
  -5   9  17    6.46    3.17
  -5   9  18  110.75   12.10
  -5   9  19   73.64    9.54
   5   9  19   72.16    9.57
  -5   9  20   77.31    9.61
   5   9  20   63.94    8.67
  -5   9  21   17.36    4.56
   5   9  21   23.92    5.86
  -5   9  22   13.04    4.43
   5   9  22    3.84    3.76
  -5   9  23   36.78    6.81
   5   9  23   43.63    7.56
  -5  -9 -24   25.09    5.08
  -5   9  24   33.15    6.06
   5   9  24   34.97    6.68
  -5   9  25    7.38    3.44
  -5  -9 -25    9.47    3.27
  -5   9  26    8.03    3.02
   5   9  26    5.95    3.33
  -5  -9 -26    8.74    3.36
  -5   9  27   44.12    6.23
   5   9  27   37.63    6.36
  -5  -9 -27   45.62    6.40
   5   9  28    7.24    3.70
  -5  -9 -28   12.55    3.57
   5   9  29    2.47    2.31
  -5  -9 -29    3.66    2.25
   5   9  30    6.53    2.72
  -5  -9 -30    7.79    2.57
  -5  -9 -31    6.73    2.29
   5   9  31    1.20    2.01
  -5   9 -31    7.28    2.59
  -5  -9 -32    6.26    2.29
  -5   9 -32    5.76    2.33
  -5  -9 -32    3.04    1.71
  -5  -9 -33    3.93    2.04
  -5  -9 -33    7.85    1.94
  -5  10   0   97.09   11.35
  -5 -10   0   78.68   16.05
  -5 -10   0   87.11   10.47
  -5  10  -1  106.61   11.95
  -5  10   1   93.80   11.30
  -5 -10   1   80.55   16.53
  -5 -10   1  105.71   11.40
  -5 -10  -1  107.41   11.46
  -5 -10  -1   80.02   16.94
  -5  10  -2  114.40   12.19
  -5  10   2  129.75   13.03
  -5  10  -2  128.14   12.05
  -5 -10   2  110.48   20.07
  -5 -10   2  129.34   12.51
  -5 -10  -2  124.39   12.39
  -5 -10  -2  105.99   19.26
  -5  10  -3  125.53   13.30
  -5  10   3  143.28   13.89
  -5  10  -3  126.29   13.34
  -5  10  -3  131.55   12.19
  -5 -10   3  138.00   22.19
  -5 -10   3  138.25   13.02
  -5 -10  -3  144.55   13.53
  -5 -10  -3  173.24   24.88
  -5  10  -4   83.07   10.84
  -5  10   4   80.32   10.24
  -5  10  -4   69.58    9.93
  -5 -10   4  102.52   19.50
  -5 -10  -4   80.78   10.24
  -5  10  -4   70.63    9.27
  -5 -10  -4  100.14   18.73
  -5  10  -5  510.86   25.64
  -5  10   5  536.05   25.82
  -5  10  -5  513.29   23.33
  -5  10  -5  523.34   26.69
  -5 -10   5  545.76   43.07
  -5 -10  -5  501.33   24.84
  -5 -10  -5  544.46   42.96
  -5 -10  -6   63.09    9.04
  -5  10  -6   64.05    9.39
  -5 -10  -6   68.39   15.20
  -5  10  -6   75.68    9.37
  -5  10   6   70.78    9.92
  -5 -10   6   88.66   18.56
  -5  10  -6   81.00   10.88
  -5 -10  -7   19.70    5.22
  -5  10  -7   14.48    5.22
  -5 -10  -7   20.99   10.90
  -5  10   7   41.89    7.58
  -5 -10   7   36.46   11.18
  -5  10  -7   33.02    6.10
  -5  10  -7   31.08    7.60
  -5 -10  -8   36.58    7.42
  -5  10   8   38.49    7.69
  -5 -10  -8   38.42   11.63
  -5  10  -8   31.10    5.83
  -5  10  -8   51.14    8.65
  -5 -10  -9   70.78    9.86
  -5  10  -9   83.46    9.33
  -5  10  -9   86.93   11.68
  -5  10   9   83.86   10.38
  -5 -10  -9   63.08   15.48
  -5 -10   9   99.18   18.43
  -5 -10 -10   26.68    6.60
  -5  10  10   28.05    5.96
  -5  10 -10   22.30    5.45
  -5 -10 -10   10.52    9.81
  -5  10 -10   32.06    7.21
  -5  10 -11    3.82    3.73
  -5 -10 -11   10.30    4.38
  -5  10  11    7.74    3.80
  -5  10 -11   10.90    4.13
  -5 -10 -12   18.45    5.22
  -5  10 -12   14.22    5.30
  -5  10  12   16.36    5.34
  -5  10 -12   19.04    4.70
  -5  10 -13   54.43    9.27
  -5 -10 -13   53.42    8.74
  -5  10  13   74.68    9.82
  -5  10 -13   72.79    8.53
  -5  10  14    2.46    2.70
  -5  10 -14    0.14    2.58
  -5  10  15   31.63    6.81
  -5  10  15   30.80    6.15
  -5  10  16   17.83    5.03
  -5  10  17    9.60    3.51
  -5 -10 -17   19.05    4.66
  -5  10  18    4.97    3.05
  -5 -10 -18    4.48    3.05
  -5  10  19   87.57   10.30
  -5 -10 -19   83.18    8.84
  -5  10  20  116.84   11.64
   5  10  20  115.83   11.48
  -5 -10 -20   96.22    9.43
  -5  10  21   36.73    6.82
   5  10  21   40.24    6.96
  -5 -10 -21   28.27    5.27
  -5  10  22   -0.76    2.81
   5  10  22    4.51    2.74
  -5 -10 -22    4.21    2.89
  -5  10  23   20.86    5.45
   5  10  23   33.95    6.40
  -5 -10 -23   26.34    5.15
  -5  10  24   23.44    5.61
   5  10  24   25.10    4.94
  -5 -10 -24   24.58    4.60
  -5  10  25    6.20    3.20
   5  10  25    1.68    2.51
  -5 -10 -25    7.68    2.99
  -5  10  26    9.99    3.38
   5  10  26    6.27    2.93
  -5 -10 -26    6.09    2.62
  -5 -10 -27    2.12    2.30
  -5  10  27    2.35    2.31
   5  10  27    6.95    2.63
  -5 -10 -27    6.00    2.63
  -5 -10 -28    2.50    2.58
  -5 -10 -28    1.61    2.03
   5  10  28   -0.48    2.67
  -5 -10 -29   -0.36    1.96
   5  10  29    0.07    1.93
  -5 -10 -29    4.36    2.14
  -5 -10 -30    3.17    1.85
  -5  10 -30    0.23    1.56
  -5 -10 -30    3.79    1.84
  -5 -10 -31    1.96    1.65
  -5 -10 -31    4.37    1.83
  -5  11   0   73.71   10.12
  -5  11   0   73.71    9.67
  -5 -11   0   67.76    9.55
  -5  11  -1   86.96   10.96
  -5  11   1   83.77   10.81
  -5  11  -1   75.64    9.45
  -5 -11   1   83.95   10.82
  -5 -11  -1   80.57   10.52
  -5 -11  -2   67.79    9.37
  -5  11  -2   71.96   10.47
  -5  11  -2   79.06   10.96
  -5  11   2   59.43    9.53
  -5  11  -2   69.66    9.29
  -5  11  -3   50.64    8.48
  -5  11   3   38.53    7.67
  -5  11  -3   44.13    7.54
  -5 -11  -3   42.34    7.99
  -5  11  -3   39.78    8.17
  -5  11  -4   42.62    8.03
  -5  11   4   48.32    8.54
  -5  11  -4   42.84    7.31
  -5 -11  -4   47.05    8.30
  -5  11  -4   40.68    7.83
  -5  11  -5   55.43    8.95
  -5 -11  -5   48.58    8.39
  -5  11   5   44.28    8.20
  -5  11  -5   43.85    7.07
  -5  11  -5   45.67    8.58
  -5  11  -6   85.84   10.80
  -5  11   6   87.18   10.95
  -5 -11  -6   86.23   10.90
  -5  11  -6   74.55   10.65
  -5  11  -6   73.80    9.35
  -5  11   7    4.05    4.02
  -5  11  -7    1.18    2.87
  -5  11  -7    2.63    2.32
  -5  11  -7    4.46    3.77
  -5 -11  -7    3.84    3.57
  -5  11   8    3.22    3.61
  -5  11  -8   -4.51    3.68
  -5  11  -8   -3.66    4.36
  -5 -11  -8   -4.27    3.66
  -5 -11  -9    0.44    3.31
  -5  11  -9    2.17    3.15
  -5  11  -9    2.62    2.29
  -5 -11 -10    6.84    3.77
  -5  11  10   10.98    4.03
  -5  11 -10    8.26    2.93
  -5  11 -10    2.60    3.10
  -5 -11 -11   48.05    8.52
  -5  11 -11   31.18    7.82
  -5  11  11   50.18    9.10
  -5  11 -11   47.67    7.14
  -5 -11 -12   16.70    5.83
  -5  11 -12   26.71    7.05
  -5  11  12   21.23    5.55
  -5  11 -12   23.38    4.94
  -5  11  13    2.13    2.96
  -5  11 -13   -0.69    2.67
  -5 -11 -13    0.55    2.80
  -5  11 -13    1.86    3.20
  -5 -11 -14    5.75    3.91
  -5  11  14    2.83    3.66
  -5  11 -14    1.85    2.64
  -5  11  14    2.02    2.46
  -5 -11 -15    5.27    3.68
  -5  11  15   18.89    5.13
  -5  11  15   10.74    4.46
  -5 -11 -16    2.55    3.90
  -5  11  16    1.42    4.02
  -5  11  16   -1.59    2.86
  -5 -11 -17   12.59    5.01
  -5  11  17   17.95    5.22
  -5 -11 -18   19.94    5.41
  -5  11  18    8.67    3.32
  -5  11  19    4.74    3.21
  -5 -11 -19    5.55    3.82
  -5 -11 -20    8.72    4.04
  -5  11  20   11.57    3.82
  -5 -11 -21   12.85    4.42
  -5  11  21   11.94    3.85
  -5 -11 -21   16.08    3.58
  -5  11  22   41.87    6.65
  -5 -11 -22   38.39    6.89
  -5 -11 -22   43.86    5.79
  -5 -11 -23   20.45    4.91
  -5 -11 -23   15.52    3.55
  -5  11  23   11.45    3.69
  -5 -11 -24   37.44    6.32
  -5  11  24   41.56    6.11
  -5 -11 -24   33.20    4.76
  -5 -11 -25    1.36    2.62
  -5 -11 -25    1.96    2.15
  -5  11  25    8.26    3.44
  -5 -11 -26   10.01    3.09
  -5 -11 -26    5.34    2.11
  -5  11  26    8.70    3.09
  -5 -11 -27    5.43    2.69
  -5 -11 -27    7.80    2.16
  -5 -11 -28   -0.61    2.18
  -5 -11 -28   -1.62    1.61
  -5 -11 -29    3.78    1.87
  -5  12   0   50.19    8.58
  -5  12   0   43.25    7.53
  -5  12  -1   27.95    6.95
  -5  12  -1   31.85    6.92
  -5  12   1   33.58    7.15
  -5  12  -1   35.92    6.96
  -5  12   1   41.55    7.47
  -5 -12  -1   40.95    8.03
  -5  12  -2   14.29    5.41
  -5  12  -2   14.49    4.68
  -5  12   2   17.61    5.07
  -5 -12  -2   18.02    5.52
  -5  12   2   15.43    5.61
  -5  12  -2    6.11    3.61
  -5  12  -3    2.66    4.09
  -5  12   3   15.12    5.31
  -5  12  -3    4.69    3.83
  -5  12   3    0.85    2.46
  -5 -12  -3    9.20    4.32
  -5  12  -3    4.28    4.45
  -5  12  -4  134.57   13.97
  -5  12   4  130.68   13.49
  -5  12  -4  141.03   14.63
  -5  12  -4  128.24   12.12
  -5 -12  -4  145.46   14.26
  -5  12  -5   20.55    6.77
  -5  12  -5   30.97    7.16
  -5  12   5   31.44    6.88
  -5 -12  -5   23.75    6.21
  -5  12  -5   24.29    5.60
  -5  12  -6   17.58    6.07
  -5  12   6   25.66    6.46
  -5  12  -6   26.41    6.00
  -5 -12  -6   24.82    6.29
  -5  12  -6   15.35    5.00
  -5 -12  -7   13.59    5.65
  -5  12   7   12.06    4.29
  -5  12  -7   13.37    5.83
  -5  12  -7   12.39    3.95
  -5  12  -8   32.01    7.36
  -5  12   8   11.91    5.03
  -5  12  -8   19.32    4.81
  -5 -12  -8   22.79    6.11
  -5 -12  -9    9.53    4.14
  -5  12   9   20.01    6.02
  -5  12  -9   16.75    4.47
  -5  12  -9   17.04    5.36
  -5  12 -10   11.90    4.43
  -5  12  10    4.93    3.89
  -5  12 -10   13.41    4.15
  -5  12  10    8.47    3.93
  -5 -12 -10   10.65    4.45
  -5  12  11   -1.69    2.81
  -5  12 -11    4.98    3.20
  -5  12  11   -2.90    3.72
  -5  12 -11    0.73    3.37
  -5 -12 -11    2.53    3.43
  -5  12  12    3.32    3.73
  -5  12 -12    0.58    2.50
  -5  12  12   -2.45    2.31
  -5  12 -12    1.77    2.75
  -5 -12 -12   -0.51    3.38
  -5  12  13   43.82    7.67
  -5  12 -13   41.78    6.15
  -5  12  13   40.12    6.75
  -5 -12 -13   47.33    8.33
  -5  12  14   57.18    8.66
  -5  12  14   64.34    8.07
  -5 -12 -14   52.02    8.36
  -5  12  15   28.48    6.03
  -5  12  15   36.45    6.32
  -5 -12 -15   30.15    6.65
  -5  12  16   85.43   10.19
  -5  12  16   76.92    8.63
  -5 -12 -16   77.65    9.95
  -5 -12 -17   18.19    5.53
  -5  12  17   20.60    5.24
  -5  12  17   15.95    3.62
  -5 -12 -18    1.04    2.78
  -5  12  18    3.99    2.93
  -5 -12 -19    1.29    2.74
  -5  12  19    2.96    2.79
  -5 -12 -20    8.65    4.09
  -5  12  20    0.38    2.95
  -5 -12 -21    8.32    3.22
  -5  12  21    8.26    3.14
  -5 -12 -22   15.57    4.17
  -5  12  22   15.82    3.90
  -5  12  23    0.49    2.70
  -5 -12 -23    2.33    2.26
  -5  12  24   48.02    5.81
  -5 -12 -24   46.86    6.06
  -5  12  25    5.17    2.26
  -5 -12 -25    9.21    3.05
  -5 -12 -26   26.82    4.15
  -5 -12 -27    9.56    2.54
  -5  13   0   15.55    5.70
  -5  13   0   11.94    4.16
  -5  13   0    4.03    2.91
  -5  13  -1    3.07    2.72
  -5  13   1    3.16    3.54
  -5  13  -1    4.51    3.45
  -5  13   1    0.29    2.94
  -5  13   1   -1.03    3.44
  -5  13  -1    3.95    3.75
  -5  13  -2   69.03    9.69
  -5  13   2   59.18    9.75
  -5  13  -2   64.12    9.73
  -5  13  -2   61.07    8.47
  -5  13   2   61.23    8.45
  -5  13   2   67.77   10.20
  -5  13  -3   42.90    8.01
  -5  13   3   63.89    9.64
  -5  13  -3   41.21    7.05
  -5  13   3   48.39    7.68
  -5 -13  -3   56.36    8.66
  -5  13  -3   59.88    9.83
  -5  13  -4    1.25    3.54
  -5  13   4    4.85    4.45
  -5  13  -4    2.69    3.68
  -5  13  -4    2.63    3.04
  -5  13   4    3.49    3.26
  -5 -13  -4    3.62    4.27
  -5  13   5   23.86    6.65
  -5  13  -5   31.80    6.28
  -5  13   5   21.75    5.35
  -5 -13  -5   29.26    6.48
  -5  13  -5   26.46    6.48
  -5  13  -6    7.68    4.68
  -5  13   6   10.09    4.58
  -5  13  -6   13.52    4.35
  -5  13   6    7.49    3.92
  -5 -13  -6   11.41    4.52
  -5  13   7    3.36    3.69
  -5  13  -7   12.04    4.12
  -5  13   7    9.59    3.91
  -5 -13  -7    8.36    4.02
  -5  13  -7    3.85    2.92
  -5  13   8    7.07    4.08
  -5  13  -8    0.48    2.66
  -5  13   8    2.69    2.33
  -5 -13  -8    6.88    3.53
  -5  13  -8    3.39    3.07
  -5  13   9   10.65    4.31
  -5  13  -9    5.35    3.09
  -5  13   9   11.26    3.90
  -5 -13  -9    1.15    3.72
  -5  13  -9    6.74    2.93
  -5  13 -10    1.87    2.75
  -5  13  10    6.35    3.88
  -5  13 -10    3.07    2.13
  -5  13  10    3.63    3.01
  -5 -13 -10    7.86    3.81
  -5  13 -11    0.44    2.90
  -5  13 -11   -2.07    2.92
  -5  13  11    0.55    2.15
  -5  13  11    5.38    3.35
  -5 -13 -11    1.05    2.66
  -5  13  12   11.47    4.72
  -5  13 -12   12.51    3.62
  -5  13  12   15.72    4.53
  -5 -13 -12   18.83    5.27
  -5  13  13    1.51    2.29
  -5  13 -13    3.16    2.81
  -5  13  13    3.32    2.69
  -5 -13 -13    3.44    3.24
  -5 -13 -14   14.89    4.96
  -5  13  14   16.69    4.84
  -5  13  14    9.62    3.49
  -5  13  15   38.38    6.72
  -5 -13 -15   36.44    6.54
  -5  13  15   43.44    6.01
  -5  13  16    5.75    3.16
  -5  13  16    2.27    2.01
  -5 -13 -16   -2.09    3.35
  -5  13  17    1.61    2.54
  -5  13  17    1.52    2.07
  -5 -13 -17    3.45    2.71
  -5 -13 -18    1.37    2.46
  -5  13  18    3.05    2.21
  -5  13  19   30.16    5.43
  -5 -13 -19   29.56    5.19
  -5  13  20    4.19    2.67
  -5 -13 -20    2.02    2.26
  -5  13  21    0.48    1.92
  -5 -13 -21   -1.11    2.05
  -5  13  22    7.59    3.03
  -5 -13 -22   13.05    3.37
  -5 -13 -23   11.77    2.98
  -5  13  23    8.70    2.75
  -5 -13 -24    9.16    2.60
  -5 -13 -25   26.09    3.53
  -5  14   0    8.65    3.96
  -5  14   0    2.91    3.54
  -5  14   0   11.26    3.98
  -5  14   1   -1.33    2.81
  -5  14  -1   -8.33    3.84
  -5  14  -1   -0.72    2.30
  -5  14   1    0.76    2.73
  -5  14  -1   -2.31    3.23
  -5  14   1   -5.98    3.63
  -5  14   2    5.46    3.73
  -5  14   2    1.14    2.55
  -5  14  -2    7.72    4.10
  -5  14  -2    4.56    3.22
  -5  14  -2    6.33    3.63
  -5  14   2    5.33    3.04
  -5  14   3    5.68    3.45
  -5  14   3    6.59    3.41
  -5  14  -3    4.54    3.35
  -5  14  -3    5.68    2.78
  -5  14   3    8.51    3.51
  -5  14  -4   -1.26    2.74
  -5  14   4    1.70    2.92
  -5  14  -4    4.48    2.40
  -5  14   4   -0.94    2.73
  -5  14   4    3.30    3.75
  -5  14   5    0.43    3.44
  -5  14   5    1.37    2.94
  -5  14  -5    1.21    3.60
  -5  14  -5    2.58    2.41
  -5  14   5    3.23    3.52
  -5  14  -6    6.90    3.76
  -5  14   6    2.15    3.07
  -5  14  -6    6.38    3.12
  -5  14   6    9.04    3.95
  -5  14   7    2.19    3.59
  -5  14  -7    3.40    3.00
  -5  14   7    2.03    2.50
  -5  14  -7    1.07    2.76
  -5  14   8    2.87    3.23
  -5  14  -8    7.45    3.22
  -5  14   8   -0.37    2.39
  -5 -14  -8    3.37    3.57
  -5  14  -8   -0.41    2.25
  -5  14   9    3.56    2.89
  -5  14  -9   -2.08    2.25
  -5  14   9    0.42    2.02
  -5 -14  -9   -0.33    2.84
  -5  14  -9    1.89    2.91
  -5  14  10    1.97    2.42
  -5  14 -10   -1.85    1.86
  -5  14  10    0.76    1.98
  -5 -14 -10    0.67    2.74
  -5  14 -11    8.01    2.35
  -5  14  11    8.83    3.40
  -5 -14 -11    3.61    3.01
  -5  14  11    3.70    2.63
  -5  14  12   19.74    4.49
  -5  14  12   15.70    4.61
  -5  14 -12   18.87    3.51
  -5 -14 -12   21.07    4.99
  -5  14  13   26.85    5.45
  -5  14  13   36.65    5.44
  -5 -14 -13   23.88    5.05
  -5  14  14    1.06    2.44
  -5  14  14    8.18    2.89
  -5 -14 -14    3.86    3.05
  -5  14  15   -0.39    2.15
  -5  14  15   -0.47    1.78
  -5 -14 -15    0.69    2.64
  -5  14  16    2.24    2.69
  -5  14  16    3.67    1.89
  -5 -14 -16    2.10    2.35
  -5  14  17   -0.24    2.17
  -5 -14 -17    1.82    1.88
  -5  14  18    1.18    1.95
  -5 -14 -18   -0.89    2.30
  -5 -14 -19    7.36    2.63
  -5  14  19   11.99    3.02
  -5  14  20   -0.60    1.75
  -5 -14 -20   -1.04    1.62
  -5 -14 -21    6.13    2.33
  -5 -14 -22    1.60    1.36
  -5  15   0   -2.84    2.74
  -5  15   0   -0.89    2.10
  -5  15   1    8.72    3.63
  -5  15   1    2.32    2.37
  -5  15  -1    3.55    2.29
  -5  15  -1    3.02    1.99
  -5  15   1   -1.12    2.39
  -5  15   2    1.29    2.39
  -5  15  -2    3.83    2.46
  -5  15  -2    2.07    2.32
  -5  15   2    6.28    3.18
  -5  15   2    5.79    3.44
  -5  15   3    0.29    2.73
  -5  15  -3    1.33    1.96
  -5  15   3    3.80    2.18
  -5  15  -3   -2.64    2.64
  -5  15   3   -0.76    2.48
  -5  15   4    5.12    3.20
  -5  15  -4    0.13    2.53
  -5  15  -4    0.05    1.90
  -5  15   4    2.14    1.91
  -5  15   4    1.62    2.98
  -5  15   5    5.55    3.09
  -5  15  -5    4.09    3.15
  -5  15  -5    7.99    2.88
  -5  15   5    6.38    3.05
  -5  15   5    1.69    2.94
  -5  15   6    4.86    3.09
  -5  15  -6    6.67    2.98
  -5  15  -6   -1.16    2.31
  -5  15   6    2.44    3.00
  -5  15   6    1.41    2.14
  -5  15  -7    4.95    2.21
  -5  15   7    5.31    3.20
  -5  15  -7    2.31    2.10
  -5  15   7    3.77    3.00
  -5  15   7    5.21    2.96
  -5  15   8    4.33    2.68
  -5  15   8    4.74    3.28
  -5  15  -8   -0.10    1.93
  -5  15   8    1.04    2.14
  -5  15   9    6.76    2.77
  -5  15  -9    0.50    1.69
  -5  15   9    0.23    2.06
  -5  15   9    2.33    2.41
  -5  15  10    2.51    2.10
  -5  15  10    1.89    2.26
  -5  15 -10    2.65    1.54
  -5  15  10    1.86    1.61
  -5  15  11    8.88    3.09
  -5  15  11   13.37    3.42
  -5  15  11   15.45    3.82
  -5  15  12    0.73    2.10
  -5  15  12    0.54    2.31
  -5  15  12    3.56    2.09
  -5  15  13    2.81    2.23
  -5  15  13    4.54    2.35
  -5  15  13    9.63    3.03
  -5  15  14   -1.94    2.46
  -5  15  14    2.03    2.01
  -5  15  14    5.59    2.35
  -5  15  15   23.10    3.88
  -5  15  15   20.36    3.26
  -5  15  15   18.19    3.59
  -5  15  16    3.56    2.01
  -5  15  16    7.16    2.62
  -5  16   0    0.90    1.68
  -5  16   0    1.76    2.32
  -5  16  -1   -1.68    1.51
  -5  16   1    1.88    1.58
  -5  16   1    1.73    2.56
  -5  16  -1    5.86    2.83
  -5  16   2    7.13    2.80
  -5  16  -2    6.47    3.00
  -5  16  -2    2.97    1.65
  -5  16   2    8.11    2.62
  -5  16  -3    2.40    2.00
  -5  16  -3    2.38    1.38
  -5  16   3   -0.24    1.63
  -5  16   3   -1.98    1.97
  -5  16   4   -0.20    1.84
  -5  16  -4    2.00    1.38
  -5  16   4    1.00    1.76
  -5  16  -4   -1.30    2.11
  -5  16   5    3.07    2.19
  -5  16  -5   -2.04    1.76
  -5  16   5   -1.00    1.41
  -5  16  -6   -0.52    1.39
  -5  16   6    2.30    1.77
  -5  16   6    1.61    1.83
  -5  16  -7    9.03    2.25
  -5  16   7    5.86    2.25
  -5  16   7    8.50    2.73
  -5  16   8    0.44    2.20
  -5  16   8    2.57    2.05
  -5  16  -8    2.76    1.39
  -5  16   8    0.82    1.54
  -5  16   9    0.02    1.60
  -5  16   9    4.29    1.79
  -5  16   9    1.06    1.80
  -5  16  10    7.62    2.37
  -5  16  10    7.88    2.57
  -5  16  10    6.49    2.10
  -5  16  11    4.21    2.21
  -5  16  11    5.17    2.27
  -5  16  11    6.71    2.18
  -5  16  12   -0.59    1.36
  -6   0   0  159.51   13.94
  -6   0   1  348.02   19.82
  -6   0  -1  342.08   20.41
  -6   0   2  565.92   24.49
  -6   0  -2  535.25   26.21
  -6   0   3  137.34   11.91
  -6   0  -3  138.11   13.71
  -6   0   4  134.19   11.27
  -6   0  -4  128.42   13.46
  -6   0  -5   35.47    7.59
  -6   0  -6   86.45   11.92
  -6   0  -7   27.10    7.05
  -6   0  -8   37.02    7.92
  -6   0  -9   11.62    6.05
  -6   0 -10   53.15    9.99
  -6   0 -11   24.41    7.45
  -6   0 -12   88.57   13.14
  -6   0 -13  188.52   19.45
  -6   0 -14  351.34   27.12
  -6   0 -15   15.88    6.41
  -6   0 -16   89.18   14.43
  -6   0 -17  181.71   20.86
  -6   0 -18   26.72    8.53
  -6   0 -18   36.13    7.09
  -6   0 -18   29.23    5.54
  -6   0 -19   21.28    7.88
  -6   0 -19   22.52    6.07
  -6   0 -19   18.64    4.59
  -6   0 -20   25.29    8.42
  -6   0 -20   28.17    6.23
  -6   0 -20   42.52    6.86
  -6   0 -21   21.39    8.54
  -6   0 -21   17.37    5.26
  -6   0 -21   15.69    4.65
  -6   0 -22   32.44    7.30
  -6   0 -22   20.67    4.86
  -6   0 -23   16.32    5.63
  -6   0 -23   17.52    4.91
  -6   0 -24   32.55    7.21
  -6   0 -24   30.39    5.62
  -6   0 -25   75.31   10.87
  -6   0 -25   73.60    8.68
  -6   0 -26    6.53    3.99
  -6   0 -26   10.78    4.11
  -6   0 -27   18.17    5.76
  -6   0 -27    8.63    3.83
  -6   0 -28   33.15    7.37
  -6   0 -28   17.87    4.41
  -6   0 -29   79.76   10.84
  -6   0 -29   91.45    9.06
  -6   0 -30   75.29   10.16
  -6   0 -30   75.81    7.99
  -6   0 -31    1.80    3.00
  -6   0 -31    3.36    2.21
  -6   0 -32    4.87    3.69
  -6   0 -32    6.45    2.70
  -6   0 -33   20.37    5.04
  -6   0 -34    6.54    2.92
  -6   0 -35    7.36    3.11
  -6   0 -36   19.25    3.94
  -6   0 -37   12.61    3.24
  -6   0 -38    4.72    2.24
  -6  -1   0    5.84    3.00
  -6   1   0    3.72    2.74
  -6  -1   1   28.22    6.02
  -6  -1  -1   23.87    5.80
  -6   1   1   35.13    6.69
  -6   1  -1   19.81    5.26
  -6  -1  -2   52.48    8.82
  -6   1   2   40.60    6.65
  -6   1  -2   53.62    8.69
  -6  -1  -3   21.32    5.59
  -6   1   3   10.11    3.30
  -6   1  -3   14.08    4.83
  -6  -1  -4   19.89    5.81
  -6   1   4   24.11    5.53
  -6   1  -4   24.09    5.77
  -6  -1  -5   14.63    6.43
  -6   1   5   15.91    3.94
  -6   1  -5   20.28    5.57
  -6   1   6   12.47    3.61
  -6  -1  -6   10.39    4.97
  -6   1  -6   10.26    5.12
  -6  -1  -7   48.15    9.02
  -6   1  -7   52.46    9.55
  -6  -1  -8   16.72    5.52
  -6   1  -8   14.68    4.91
  -6  -1  -9    8.47    4.15
  -6   1  -9    6.53    3.48
  -6  -1 -10    7.11    4.95
  -6   1 -10   10.64    5.02
  -6  -1 -11   16.48    5.99
  -6   1 -11    5.15    4.29
  -6  -1 -12    4.47    3.83
  -6   1 -12    2.73    3.53
  -6  -1 -13   25.28    7.71
  -6   1 -13   36.41    9.05
  -6  -1 -14   52.52   10.90
  -6   1 -14   40.17    8.83
  -6  -1 -15   59.53   11.94
  -6   1 -15   76.29   13.19
  -6  -1 -16   27.50    9.01
  -6   1 -16   41.03   10.09
  -6   1 -17   -4.52    4.72
  -6  -1 -17    1.67    2.86
  -6   1 -18  113.06   16.98
  -6  -1 -18  119.44   12.27
  -6   1 -18  136.05   12.58
  -6   1 -18  120.73   10.37
  -6  -1 -18  127.68   11.08
  -6   1 -19  129.57   18.13
  -6  -1 -19  175.59   14.70
  -6   1 -19  152.19   13.65
  -6   1 -19  152.75   11.93
  -6  -1 -19  164.89   12.79
  -6   1 -20    2.42    5.59
  -6  -1 -20   -0.10    2.56
  -6   1 -20   -2.51    3.08
  -6   1 -20    5.85    2.96
  -6  -1 -20    1.97    2.39
  -6   1 -21   70.01   13.68
  -6  -1 -21   87.40   11.08
  -6   1 -21   80.23   10.42
  -6   1 -21   75.69    8.67
  -6  -1 -21   68.13    8.26
  -6   1 -22    4.27    4.68
  -6  -1 -22    7.96    5.03
  -6   1 -22   17.00    4.86
  -6   1 -22    8.63    3.26
  -6  -1 -22   12.78    3.75
  -6   1 -23   26.47   10.27
  -6  -1 -23   15.30    5.18
  -6   1 -23   12.42    3.85
  -6   1 -23   17.99    4.49
  -6  -1 -23   22.90    5.66
  -6  -1 -24   21.07    6.08
  -6   1 -24   17.69    6.49
  -6   1 -24   21.04    4.74
  -6  -1 -24   20.95    5.47
  -6  -1 -25   20.73    5.81
  -6   1 -25   17.38    5.46
  -6   1 -25   17.09    4.20
  -6  -1 -25   12.62    3.83
  -6  -1 -26   27.75    6.88
  -6   1 -26   33.71    7.27
  -6   1 -26   33.18    5.95
  -6  -1 -26   31.59    5.88
  -6  -1 -27  113.36   12.77
  -6   1 -27  107.35   12.44
  -6   1 -27  117.63   10.36
  -6  -1 -27  112.39   10.81
  -6  -1 -28  111.37   12.53
  -6   1 -28   79.65   10.77
  -6   1 -28   95.24    9.09
  -6  -1 -28   86.12    9.23
  -6   1 -29   58.70    7.20
  -6  -1 -29   54.96    8.90
  -6   1 -29   58.86    9.34
  -6  -1 -29   60.26    7.69
  -6  -1 -30   48.40    8.32
  -6   1 -30   46.99    8.11
  -6  -1 -30   43.77    6.45
  -6  -1 -31   -5.77    3.52
  -6   1 -31   -1.80    3.15
  -6  -1 -31    0.45    2.08
  -6  -1 -32    3.49    3.10
  -6   1 -32    1.57    2.71
  -6  -1 -32   -2.31    1.64
  -6  -1 -33   16.12    3.41
  -6  -1 -33   18.91    5.15
  -6   1 -33   15.96    4.59
  -6  -1 -34   23.79    5.28
  -6   1 -34   21.37    4.92
  -6  -1 -34   14.56    3.10
  -6  -1 -35   14.48    4.05
  -6   1 -35   16.54    4.37
  -6  -1 -35   11.11    2.49
  -6  -1 -36    9.34    3.02
  -6   1 -36    3.71    2.44
  -6  -1 -37    1.02    1.91
  -6   1 -37    4.12    2.57
  -6  -1 -38    2.92    1.80
  -6   1 -38    1.47    1.56
  -6   2   0  173.64   14.89
  -6  -2   0  166.82   11.86
  -6   2   1  160.01   13.93
  -6   2  -1  171.14   15.07
  -6  -2   1  178.64   12.42
  -6   2   2   62.36    8.59
  -6   2  -2   73.17   10.15
  -6  -2   2   75.35    8.23
  -6   2   3  182.94   14.19
  -6   2  -3  195.51   16.94
  -6  -2   3  204.54   13.69
  -6  -2   4    5.75    2.48
  -6   2   4    7.88    3.15
  -6   2  -4    5.33    3.82
  -6   2   5   27.13    5.30
  -6   2  -5   27.26    6.78
  -6   2   6  136.43   11.03
  -6   2  -6  125.36   14.32
  -6   2  -7  118.17   14.40
  -6   2  -8   69.88   11.02
  -6   2  -9   46.57    9.27
  -6   2 -10   22.17    6.95
  -6   2 -11  103.18   14.28
  -6   2 -12  201.33   20.18
  -6   2 -13  131.67   16.70
  -6   2 -14  102.21   15.34
  -6   2 -15   11.68    6.90
  -6   2 -16   22.05    8.22
  -6   2 -17   26.20    8.39
  -6  -2 -17   25.81    5.57
  -6   2 -18   37.03    9.66
  -6  -2 -18   32.20    6.26
  -6   2 -18   35.82    5.76
  -6  -2 -18   26.00    5.44
  -6   2 -19   15.56    4.58
  -6   2 -19   13.78    7.63
  -6  -2 -19   22.97    5.94
  -6  -2 -19   20.34    4.99
  -6   2 -20   13.01    5.38
  -6  -2 -20   15.30    4.74
  -6   2 -20   11.63    3.72
  -6  -2 -20    7.69    3.61
  -6   2 -21    8.84    6.77
  -6  -2 -21    3.70    4.43
  -6   2 -21   -0.97    2.80
  -6   2 -21   -0.43    2.58
  -6  -2 -21    0.07    2.90
  -6   2 -22   -2.52    4.89
  -6  -2 -22    1.35    2.48
  -6   2 -22    0.79    3.69
  -6   2 -22   -0.72    2.12
  -6  -2 -22   -1.15    2.54
  -6   2 -23   15.31    9.02
  -6  -2 -23   10.37    4.13
  -6   2 -23   16.52    5.66
  -6   2 -23    9.55    3.40
  -6  -2 -23   16.20    4.49
  -6  -2 -24   -1.31    3.27
  -6   2 -24    3.59    4.03
  -6  -2 -24    2.43    2.94
  -6  -2 -25   19.20    5.13
  -6   2 -25   26.49    6.23
  -6  -2 -25   31.42    6.24
  -6  -2 -26   64.51    9.93
  -6   2 -26   63.87    9.76
  -6  -2 -26   51.10    7.69
  -6  -2 -27    2.85    3.56
  -6   2 -27   -0.58    2.80
  -6  -2 -27    8.04    3.52
  -6  -2 -28   49.70    8.87
  -6   2 -28   56.02    9.19
  -6  -2 -28   51.63    7.54
  -6  -2 -29   75.11   10.27
  -6   2 -29   70.45    9.82
  -6  -2 -29   66.12    8.14
  -6  -2 -30   31.12    7.08
  -6   2 -30   23.03    6.05
  -6  -2 -30   26.74    5.11
  -6  -2 -31   -2.84    3.01
  -6   2 -31    0.62    2.15
  -6  -2 -31    0.01    1.82
  -6  -2 -32    3.87    3.18
  -6   2 -32    6.74    3.80
  -6  -2 -32    5.41    3.00
  -6  -2 -33    3.33    1.85
  -6  -2 -33    6.70    3.42
  -6   2 -33    4.90    2.74
  -6  -2 -34   18.34    3.55
  -6  -2 -34   22.67    4.98
  -6   2 -34   21.04    4.92
  -6  -2 -35    5.07    2.60
  -6   2 -35   10.31    3.30
  -6  -2 -35    4.03    1.96
  -6  -2 -36   -0.40    1.79
  -6   2 -36    4.66    2.26
   6   2  36    1.56    1.96
  -6  -2 -36    4.36    1.84
  -6   2 -37    8.62    2.51
   6   2  37    1.16    1.57
  -6   2 -38    5.44    2.02
  -6  -3   0    0.60    2.18
  -6   3   0    3.00    3.51
  -6   3   1  167.49   15.25
  -6   3  -1  149.18   14.88
  -6  -3   1  176.02   13.94
  -6  -3  -1  189.39   14.36
  -6   3   2  375.21   21.98
  -6   3  -2  366.35   23.59
  -6  -3   2  397.86   21.06
  -6  -3  -2  412.33   21.24
  -6   3   3   76.06    9.88
  -6   3  -3   78.86   11.62
  -6  -3   3   72.85    9.39
  -6  -3  -3   73.75    8.83
  -6   3   4   75.75    9.64
  -6   3  -4   82.82   11.75
  -6  -3   4   83.03   10.15
  -6  -3  -4   74.10    9.28
  -6  -3  -5   83.75    9.99
  -6   3   5   80.36    9.52
  -6   3  -5   74.15   11.47
  -6  -3  -6   26.31    6.02
  -6   3   6   39.55    6.74
  -6   3  -6   35.90    8.32
  -6   3  -7  310.02   23.72
  -6   3  -8  148.94   16.90
  -6   3  -9    1.41    4.72
  -6   3 -10   12.84    5.37
  -6   3 -11    6.82    4.13
  -6   3 -12   -4.89    4.72
  -6   3 -13   43.78   10.08
  -6   3 -14   21.55    7.13
  -6   3 -15   68.14   13.10
  -6   3 -16   31.14    9.18
  -6   3 -17  107.60   16.72
  -6  -3 -17  110.16   11.89
  -6   3 -18   61.19   13.13
  -6  -3 -18   52.35    8.30
  -6   3 -19   11.17    6.68
  -6  -3 -19   18.47    5.06
  -6   3 -20    2.56    4.23
  -6  -3 -20    3.18    4.04
  -6   3 -21   38.83   11.65
  -6  -3 -21   41.56    7.81
  -6  -3 -22   22.62    5.95
  -6   3 -22   25.88    9.37
  -6  -3 -22   24.11    6.92
  -6  -3 -23   53.30    7.92
  -6  -3 -23   44.16    8.20
  -6  -3 -24  140.25   14.18
  -6   3 -24  130.93   13.49
  -6  -3 -24  137.04   12.35
  -6  -3 -25   24.05    6.86
  -6   3 -25   28.41    6.89
  -6  -3 -25   31.85    6.05
  -6  -3 -26    1.97    2.68
  -6   3 -26    5.55    4.03
  -6  -3 -26   -0.76    3.22
  -6  -3 -27   62.29    9.76
  -6   3 -27   80.29   10.51
  -6  -3 -27   61.97    8.33
  -6  -3 -28   13.75    5.06
  -6   3 -28   13.72    4.68
  -6  -3 -28    7.60    3.17
  -6  -3 -29   23.96    6.14
  -6   3 -29   17.91    4.94
  -6  -3 -29   21.09    4.96
  -6  -3 -30    1.48    2.87
  -6   3 -30    0.08    2.48
  -6  -3 -30    3.93    2.76
  -6  -3 -31    4.05    2.60
  -6   3 -31    8.88    3.89
  -6  -3 -31    0.98    2.03
  -6  -3 -32   14.10    3.93
  -6  -3 -32   13.14    4.57
  -6   3 -32    3.80    2.59
  -6  -3 -33   13.01    4.66
  -6  -3 -33   20.14    3.92
  -6  -3 -34    1.09    1.53
  -6  -3 -34    3.00    2.68
  -6   3 -34    3.22    2.47
  -6  -3 -35   13.01    3.65
  -6   3 -35   10.55    3.16
   6   3  35   11.25    3.46
  -6  -3 -35    7.86    2.46
  -6   3 -36    8.32    2.80
   6   3  36    5.51    2.55
  -6  -3 -36    9.22    2.26
  -6   3 -37   16.31    3.31
  -6  -4   0    7.69    2.87
  -6  -4   1  355.14   22.02
  -6  -4  -1  369.97   22.55
  -6  -4   2  965.95   36.36
  -6  -4  -2 1014.86   37.25
  -6  -4   3  475.04   26.04
  -6  -4  -3  453.58   24.96
  -6   4   4  306.56   20.37
  -6  -4   4  269.82   19.98
  -6  -4  -4  292.28   20.28
  -6  -4  -5   87.66   11.14
  -6   4   5   97.34   11.43
  -6  -4   5  100.89   12.61
  -6  -4  -6   32.57    7.08
  -6   4  -6   37.06    8.87
  -6  -4  -7   92.11   12.40
  -6   4  -7   93.13   13.87
  -6   4  -8  152.50   17.56
  -6  -4  -8  181.26   17.41
  -6  -4  -9   60.63   10.69
  -6   4  -9   63.87   11.91
  -6   4 -10  174.56   19.47
  -6  -4 -10  207.61   19.59
  -6  -4 -11  101.05   13.88
  -6   4 -11   77.48   12.99
  -6   4 -12  118.80   16.82
  -6   4 -13   16.59    6.86
  -6   4 -14   -1.91    4.51
  -6  -4 -15   26.64    6.12
  -6   4 -15   33.70   10.02
  -6  -4 -16   35.82    6.55
  -6   4 -16   18.75    7.23
  -6   4 -17    9.41    6.05
  -6  -4 -17   10.67    4.24
  -6   4 -18   14.46    6.37
  -6  -4 -18   20.88    5.77
  -6   4 -19    1.66    5.59
  -6  -4 -19    3.04    2.75
  -6   4 -20   66.27   13.69
  -6  -4 -20   80.48   10.45
  -6   4 -21   33.01   10.13
  -6  -4 -21   66.50    9.71
  -6  -4 -22   82.35   11.08
  -6  -4 -23   61.67    9.34
  -6  -4 -24   51.45    8.01
  -6  -4 -24   48.84    8.32
  -6  -4 -25    3.94    3.94
  -6  -4 -25    4.03    2.85
  -6  -4 -26   -3.53    4.56
  -6   4 -26    0.11    2.85
  -6  -4 -26    0.23    2.26
  -6  -4 -27    6.12    3.48
  -6   4 -27    4.54    3.17
  -6  -4 -27    1.34    2.28
  -6  -4 -28   -1.75    3.55
  -6   4 -28    2.62    2.98
  -6  -4 -28    1.31    2.38
  -6  -4 -29    8.92    4.20
  -6   4 -29    3.95    3.37
  -6  -4 -29    3.72    2.86
  -6  -4 -30   13.11    4.58
  -6   4 -30   17.35    5.24
  -6  -4 -30    7.02    3.04
  -6  -4 -31    6.17    3.80
  -6   4 -31    0.62    2.09
  -6  -4 -31    6.72    3.41
  -6  -4 -32    8.41    3.55
  -6   4 -32    8.05    3.66
   6   4  32    2.36    2.79
  -6  -4 -32    1.45    1.67
  -6  -4 -33    1.45    2.23
  -6   4 -33    0.73    1.97
   6   4  33    0.21    2.39
  -6  -4 -33   -1.20    1.87
  -6   4 -34    5.13    2.90
   6   4  34   -0.03    2.17
  -6  -4 -34    4.79    2.23
  -6  -4 -35    3.98    2.02
  -6   4 -35   10.50    3.34
   6   4  35    5.65    2.32
  -6   4 -36    1.64    1.82
   6   4  36    1.26    2.21
  -6  -4 -36    1.85    1.36
  -6  -5   0   44.76    8.85
  -6  -5   1  223.40   19.11
  -6  -5  -1  213.60   18.93
  -6  -5   2   66.31   10.92
  -6  -5  -2   69.40   11.18
  -6  -5   3   98.19   12.78
  -6  -5  -3   78.91   11.52
  -6  -5   4  144.78   15.96
  -6  -5  -4  119.95   14.42
  -6  -5   5   61.55   10.49
  -6  -5  -5   50.01    9.50
  -6  -5  -6   32.73    8.20
  -6  -5   6   18.95    6.64
  -6  -5   7   26.43    8.59
  -6  -5  -7   35.97    8.86
  -6  -5  -8   61.33   10.97
  -6  -5  -9   10.04    5.45
  -6  -5 -10    2.33    3.89
  -6   5 -10    7.50    4.88
  -6   5 -11   32.15    9.33
  -6  -5 -11   44.04   10.32
  -6   5 -12   12.86    6.91
  -6  -5 -12   -0.51    5.91
  -6  -5 -13   12.08    3.68
  -6  -5 -13    7.25    4.96
  -6   5 -13    3.03    4.37
  -6  -5 -14   36.35    6.79
  -6   5 -14   31.63    9.36
  -6   5 -15   -1.20    3.16
  -6  -5 -15    0.80    3.48
  -6   5 -16   22.35    5.03
  -6  -5 -16   22.24    6.59
  -6   5 -16    7.26    3.75
  -6  -5 -17   20.09    5.52
  -6   5 -17   10.73    6.03
  -6  -5 -18   46.03    8.14
  -6   5 -18   35.83   10.55
  -6   5 -19  220.41   25.18
  -6  -5 -19  247.50   18.43
  -6   5 -20   35.38    9.56
  -6  -5 -20   50.85    9.04
  -6  -5 -21   18.44    4.83
  -6  -5 -22    9.19    4.39
  -6  -5 -23   -4.44    4.59
  -6  -5 -24    8.20    3.59
  -6  -5 -24    7.99    3.51
  -6  -5 -25    1.14    2.86
  -6  -5 -25    0.46    2.35
  -6  -5 -26    2.72    2.46
  -6  -5 -26    9.55    3.57
  -6  -5 -27   35.83    7.55
  -6   5 -27   42.59    7.62
  -6  -5 -27   36.56    6.33
  -6  -5 -28   12.41    4.52
  -6   5 -28    2.60    2.35
   6   5  28    4.55    3.19
  -6  -5 -28    5.18    2.91
  -6  -5 -29    4.30    3.32
  -6   5 -29    3.13    2.33
   6   5  29    2.86    3.13
  -6  -5 -29    2.73    2.59
  -6   5 -30    4.27    2.20
   6   5  30    3.28    2.43
  -6  -5 -30   -0.66    2.60
  -6   5 -31    4.60    2.58
   6   5  31    7.63    3.89
  -6  -5 -31    6.57    2.86
  -6   5 -32   -1.74    2.07
   6   5  32    4.16    3.31
  -6  -5 -32    1.21    1.68
  -6   5 -33    9.91    3.49
   6   5  33    5.68    2.76
  -6  -5 -33   15.16    3.92
  -6   5 -34    3.96    2.41
   6   5  34    3.33    2.20
  -6  -5 -34    5.98    2.18
  -6  -5 -35    8.74    2.27
  -6   5 -35   12.17    3.02
   6   5  35    4.63    2.35
  -6   5 -36    5.64    2.33
  -6  -5 -36    1.60    1.62
  -6  -6   0    3.70    3.66
  -6  -6   1   51.37   10.36
  -6  -6  -1   38.74    8.87
  -6  -6   2   54.32   11.06
  -6  -6  -2   44.24    8.62
  -6  -6   3   30.14    8.15
  -6  -6  -3   18.68    6.53
  -6  -6   4  182.56   19.23
  -6  -6  -4  175.41   19.08
  -6  -6   5   99.12   14.61
  -6  -6  -5   93.60   13.83
  -6  -6  -6  164.62   18.78
  -6  -6   6  184.15   20.01
  -6  -6  -7   25.99    8.72
  -6  -6   7   27.06    8.08
  -6  -6   8  303.08   26.39
  -6  -6  -8  293.01   26.00
  -6  -6   9  201.60   21.84
  -6  -6  -9  193.51   21.63
  -6  -6 -10   49.36   11.09
  -6   6 -11   18.48    4.91
  -6   6 -11   27.62    5.57
  -6  -6 -11   27.17    9.56
  -6   6 -12   55.36    7.09
  -6   6 -12   51.85   12.78
  -6  -6 -12   68.85   13.41
  -6  -6 -12   52.98    7.05
  -6  -6 -13   16.11    8.53
  -6   6 -13   10.34    3.36
  -6   6 -13   18.78    8.69
  -6  -6 -13   10.47    3.63
  -6  -6 -14   12.92    4.28
  -6  -6 -14    7.78    5.10
  -6   6 -14    2.04    2.57
  -6   6 -14    4.75    4.59
  -6   6 -15   30.22    5.17
  -6   6 -15   23.53    8.68
  -6   6 -16   48.44    6.63
  -6   6 -16   29.40    9.79
  -6   6 -17   -0.83    5.85
  -6  -6 -18   49.63    8.58
  -6   6 -18   75.04   15.43
  -6  -6 -19   11.38    4.49
  -6  -6 -20  112.35   12.80
  -6  -6 -21   87.49   11.20
   6   6  22  162.73   14.68
  -6  -6 -22  200.91   17.08
  -6  -6 -23    2.89    2.27
  -6  -6 -23   11.50    4.47
   6   6  23    3.45    3.97
   6   6  24   14.57    5.72
  -6  -6 -24    8.30    3.83
   6   6  25   25.11    5.57
  -6  -6 -25   16.37    4.70
   6   6  26    1.95    2.97
  -6  -6 -26    3.75    2.29
   6   6  27    6.33    3.74
  -6  -6 -27    7.62    3.26
  -6   6 -28   34.19    6.59
   6   6  28   19.38    5.13
  -6  -6 -28   22.88    4.94
  -6   6 -29    6.70    3.78
   6   6  29    2.19    2.69
  -6  -6 -29    3.55    2.27
  -6   6 -30   -0.20    2.20
   6   6  30    0.11    2.67
  -6  -6 -30    1.69    2.10
  -6   6 -31   -0.37    2.03
   6   6  31   -0.82    2.03
  -6  -6 -31    1.34    1.70
   6   6  32    6.08    2.87
  -6   6 -32    7.29    2.79
  -6  -6 -32   -1.01    2.03
   6   6  33    2.99    2.37
  -6   6 -33    0.19    1.79
  -6  -6 -33    3.52    1.40
   6   6  34    0.31    1.79
  -6   6 -34    6.41    2.58
  -6  -6 -34    3.97    1.64
  -6   6 -35    2.59    2.04
  -6  -6 -35    3.89    1.67
  -6  -7   0    8.15    5.90
  -6  -7   1   46.03   10.99
  -6  -7  -1   38.10   10.26
  -6  -7   2    3.27    4.18
  -6  -7  -2   14.12    6.72
  -6  -7   3   29.30    8.89
  -6  -7  -3   23.63    7.93
  -6  -7   4  133.32   18.29
  -6  -7  -4  122.45   16.95
  -6  -7   5   14.10    7.32
  -6   7  -5   19.81    4.85
  -6  -7  -5   28.69    8.63
  -6  -7  -6   58.63   12.15
  -6  -7   6   46.22   10.71
  -6   7  -6   38.73    6.44
  -6   7  -6   39.87    6.96
  -6  -7  -7   46.43   11.78
  -6  -7   7   47.25   10.95
  -6   7  -7   34.01    5.77
  -6   7   7   31.80    6.04
  -6   7  -7   47.51    7.50
  -6   7  -8   73.76    9.48
  -6  -7   8   60.01   12.66
  -6  -7  -8   60.36   12.51
  -6   7  -8   60.42    7.60
  -6   7   8   67.10    8.23
  -6  -7   9   24.97    8.77
  -6  -7  -9   21.58    8.48
  -6   7  -9   18.32    4.62
  -6   7   9   25.60    5.28
  -6   7  -9   25.48    6.40
  -6  -7  10   17.95    6.16
  -6   7 -10   19.87    5.84
  -6   7 -10   18.77    4.62
  -6   7  10   19.77    4.97
  -6  -7 -10   34.32   10.99
  -6  -7 -10   27.54    5.35
  -6   7 -11   89.46   10.69
  -6   7 -11   90.98    9.22
  -6  -7  11  102.41   17.26
  -6   7  11  105.36   10.23
  -6  -7 -11  118.14   19.38
  -6  -7 -11   98.95    9.63
  -6  -7  12  130.36   19.59
  -6   7 -12  103.61    9.63
  -6  -7 -12  116.40   10.54
  -6  -7 -12   87.06   16.33
  -6   7 -13   15.33    4.23
  -6   7 -13   12.24    7.14
  -6  -7 -13    4.15    5.68
  -6  -7 -13   10.98    3.64
  -6  -7 -14   31.16   11.17
  -6   7 -14   43.05    6.35
  -6   7 -14   42.98   11.40
  -6  -7 -14   39.26    6.35
  -6   7 -15   29.33    5.78
  -6  -7 -15   48.95   14.30
  -6   7 -15   41.45   12.57
  -6  -7 -15   30.84    5.87
  -6   7 -16    2.35    2.53
  -6   7 -16    2.39    5.06
  -6  -7 -16    6.00    4.00
  -6  -7 -17    3.97    2.88
  -6  -7 -18   35.65    6.49
  -6  -7 -19  118.70   11.36
  -6  -7 -20   26.57    5.41
  -6  -7 -21   44.20    6.90
  -6  -7 -22   78.79    9.35
   6   7  23   24.23    5.85
  -6  -7 -23   19.00    4.59
   6   7  24   25.66    5.79
  -6  -7 -24   16.23    4.44
   6   7  25   20.05    5.29
  -6  -7 -25   14.89    4.53
   6   7  26    1.03    3.61
  -6  -7 -26    4.16    2.06
   6   7  27    6.58    2.40
  -6  -7 -27   16.44    4.09
   6   7  28    0.06    2.98
  -6   7 -28    0.40    2.18
  -6  -7 -28    0.95    1.95
   6   7  29    6.18    3.21
  -6   7 -29    4.11    2.94
  -6  -7 -29    2.36    2.29
   6   7  30    2.78    2.06
  -6   7 -30   -0.18    2.48
  -6  -7 -30    2.36    1.85
   6   7  31    2.12    2.05
  -6   7 -31    2.94    1.95
  -6  -7 -31    3.17    1.93
   6   7  32    5.39    2.36
  -6   7 -32    6.65    2.56
  -6  -7 -32    6.76    2.62
  -6  -7 -33    3.64    1.66
  -6   7 -33   11.57    2.94
  -6  -7 -34   26.90    3.39
  -6   8   0    6.11    3.81
  -6  -8   0   14.72    7.09
  -6   8   0    4.95    3.18
  -6  -8   0    2.12    2.77
  -6   8  -1   23.84    5.85
  -6   8   1   19.28    5.55
  -6   8  -1   27.66    5.58
  -6   8   1   24.77    5.58
  -6  -8   1   21.70    8.86
  -6  -8  -1   27.72    9.18
  -6  -8   1   31.80    5.81
  -6  -8  -1   29.55    5.08
  -6   8  -2   54.39    8.06
  -6  -8   2   44.61    7.07
  -6   8   2   44.67    7.33
  -6   8  -2   60.95    8.19
  -6   8   2   59.71    8.19
  -6  -8   2   48.57   11.73
  -6  -8  -2   44.99   12.18
  -6   8  -2   45.95    8.19
  -6  -8  -2   56.84    7.99
  -6  -8  -3    3.20    3.28
  -6   8  -3    4.32    3.55
  -6   8   3   -0.97    4.24
  -6   8  -3   -1.26    2.37
  -6   8   3    2.30    3.50
  -6  -8   3   -2.73    6.86
  -6  -8   3    1.58    3.33
  -6  -8  -3    3.45    6.19
  -6   8  -3   -3.85    3.45
  -6  -8  -4   34.47    6.63
  -6   8  -4   23.92    5.53
  -6   8   4   44.62    7.31
  -6   8  -4   29.20    5.82
  -6  -8   4   47.82   11.78
  -6   8   4   32.27    6.48
  -6  -8   4   30.49    6.12
  -6  -8  -4   24.37    8.28
  -6   8  -4   28.54    6.12
  -6   8  -5   42.44    7.30
  -6  -8  -5   39.79    7.17
  -6   8   5   43.09    7.62
  -6  -8   5   61.65   14.10
  -6   8  -5   45.49    6.92
  -6   8   5   50.67    7.34
  -6   8  -5   48.73    7.71
  -6  -8  -5   22.49    8.40
  -6   8  -6   31.96    7.03
  -6  -8  -6   43.46   10.92
  -6  -8  -6   45.05    7.76
  -6   8   6   35.64    6.53
  -6  -8   6   32.29    8.97
  -6   8  -6   43.72    7.13
  -6   8   6   34.09    6.24
  -6   8  -6   40.24    7.72
  -6   8   7  102.54   10.21
  -6   8  -7  112.35   12.23
  -6  -8  -7  112.68   17.69
  -6   8   7  109.97   10.80
  -6  -8   7  101.28   17.15
  -6   8  -7  114.45   10.79
  -6   8  -8    7.25    3.45
  -6  -8  -8    8.43    7.30
  -6  -8   8   11.36    6.09
  -6   8  -8   18.97    4.57
  -6   8   8   11.75    4.16
  -6   8  -9    6.72    4.53
  -6  -8   9   11.61    5.75
  -6  -8  -9    5.20    4.34
  -6   8  -9    4.38    3.39
  -6   8   9    3.18    2.59
  -6   8 -10   62.45    9.22
  -6  -8  10   53.51   12.10
  -6   8 -10   60.80    7.88
  -6   8  10   49.24    6.91
  -6  -8 -10   86.70   17.01
  -6   8 -11    9.80    4.44
  -6  -8  11    2.50    6.78
  -6   8 -11    7.51    3.03
  -6   8  11    8.23    2.58
  -6  -8 -11    9.61    3.55
  -6   8 -12   24.41    6.05
  -6  -8  12   18.24    9.45
  -6   8 -12   20.46    5.03
  -6   8  12   19.51    4.71
  -6  -8 -12   12.53    5.46
  -6  -8 -12   23.19    5.34
  -6  -8  13   33.99   11.59
  -6   8 -13   23.35    4.81
  -6  -8 -13    6.22    6.91
  -6  -8 -13   33.52    6.49
  -6  -8 -14   -1.50    9.54
  -6  -8  14   -4.80    5.41
  -6   8 -14    0.43    2.93
  -6   8 -14   -0.15    5.65
  -6  -8 -14    5.37    2.78
  -6   8 -15   25.45    5.46
  -6  -8 -15   16.01    4.87
  -6   8 -16   -0.29    2.16
  -6  -8 -16    2.37    2.79
  -6  -8 -17   21.48    4.90
  -6  -8 -18   -1.98    2.37
  -6  -8 -19   -1.53    2.95
  -6  -8 -20    5.33    3.33
  -6  -8 -21   12.29    4.24
  -6  -8 -22    0.90    2.34
  -6  -8 -23    6.41    3.31
  -6  -8 -24   -1.10    2.04
  -6  -8 -25    3.64    3.15
   6   8  26    9.69    4.05
  -6  -8 -26    7.61    3.08
   6   8  27    4.86    3.48
  -6  -8 -27    4.20    2.95
  -6  -8 -28    4.63    2.72
   6   8  28   11.45    3.46
  -6   8 -28   11.54    3.80
  -6  -8 -29    0.42    1.98
  -6   8 -29    3.43    1.84
  -6   8 -30    4.28    2.47
  -6  -8 -30    5.09    2.26
  -6   8 -31    2.94    1.64
  -6  -8 -31   -1.70    1.95
  -6   8 -32   -0.24    1.61
  -6  -8 -32    1.23    1.27
  -6  -8 -33   -0.79    1.11
  -6   9   0    4.72    3.64
  -6  -9   0    7.60    6.38
  -6   9   0    3.08    3.04
  -6  -9   0    2.99    2.85
  -6   9  -1   99.84   11.12
  -6   9   1  106.33   11.13
  -6   9  -1  107.92   10.93
  -6   9   1  107.57   10.85
  -6  -9   1   96.20   17.48
  -6  -9   1  102.12   10.79
  -6  -9  -1  110.78   19.56
  -6  -9  -1  103.76   10.96
  -6   9  -1  121.35   12.93
  -6   9  -2   89.13   10.29
  -6   9  -2  104.46   11.75
  -6   9  -2  104.34   10.86
  -6   9   2  111.24   11.10
  -6   9   2   92.78   10.58
  -6  -9   2  103.48   17.85
  -6  -9   2   99.54   11.03
  -6  -9  -2   88.53   10.22
  -6  -9  -2  102.51   17.90
  -6   9  -3  136.85   13.05
  -6   9   3  152.26   13.40
  -6  -9  -3  151.71   21.59
  -6   9  -3  140.09   12.22
  -6   9   3  128.17   11.87
  -6  -9   3  135.15   20.40
  -6  -9   3  141.25   12.51
  -6  -9  -3  144.58   13.01
  -6   9  -3  146.65   14.02
  -6  -9  -4   31.10    6.02
  -6   9  -4   20.26    5.76
  -6   9   4   23.20    5.51
  -6   9  -4   35.17    6.51
  -6   9   4   33.21    6.52
  -6  -9   4   36.90   12.15
  -6   9  -4   10.93    3.69
  -6  -9  -4   21.86    8.89
  -6   9  -5   96.55   11.17
  -6   9   5  101.13   11.10
  -6  -9  -5  124.86   20.31
  -6   9  -5  107.00   10.91
  -6   9   5   89.24   10.03
  -6  -9   5  102.75   18.13
  -6  -9  -5  100.67   11.10
  -6   9  -5  104.30   11.84
  -6   9  -6   32.57    6.75
  -6  -9  -6   43.16    7.69
  -6  -9  -6   33.06    8.24
  -6   9   6   44.87    7.63
  -6   9  -6   34.62    6.51
  -6  -9   6   46.23   12.56
  -6   9   6   40.57    6.98
  -6   9  -6   53.61    9.29
  -6   9   7  130.83   12.67
  -6   9  -7  122.42   11.45
  -6   9   7   99.16   10.71
  -6   9  -7  129.37   13.56
  -6  -9  -7  111.34   19.47
  -6  -9   7  118.47   20.46
  -6  -9  -7  128.49   12.75
  -6  -9  -8    9.77    4.13
  -6   9  -8   15.71    5.28
  -6   9   8   11.53    4.44
  -6  -9   8    1.04    5.37
  -6   9  -8    7.55    4.07
  -6   9   8    3.92    3.91
  -6  -9  -9   21.18    6.27
  -6   9  -9   21.06    6.39
  -6   9   9   36.23    7.36
  -6  -9   9   15.43    9.16
  -6   9  -9   14.72    4.34
  -6  -9  -9   34.59   12.78
  -6   9   9   22.19    5.19
  -6  -9 -10   15.44    4.97
  -6   9  10   14.40    4.44
  -6  -9  10   29.03   10.67
  -6   9 -10   14.76    4.69
  -6   9  10   15.88    4.29
  -6  -9 -10   19.72    8.43
  -6   9 -10   20.20    5.81
  -6   9  11   18.85    5.42
  -6  -9  11   -2.82    9.66
  -6   9 -11   10.20    3.08
  -6   9  11    6.50    3.35
  -6  -9 -11    6.22    7.83
  -6   9 -11    9.40    4.61
  -6   9 -12   -0.41    3.72
  -6   9  12    1.73    3.61
  -6   9 -12   -0.52    2.50
  -6   9  12    1.85    2.88
  -6   9  13   28.13    6.49
  -6   9 -13   31.07    5.53
  -6   9  13   26.55    5.84
  -6   9  14   14.61    5.36
  -6   9 -14   14.07    4.38
  -6   9  14   13.28    4.80
  -6  -9 -14   14.54    3.51
  -6   9  15    7.42    3.65
  -6   9 -15    0.64    2.10
  -6  -9 -15    3.67    2.43
  -6   9  16   18.67    5.46
  -6   9 -16   21.30    4.34
  -6  -9 -16   26.91    5.25
  -6   9  17   43.82    7.59
  -6  -9 -17   15.33    4.39
  -6  -9 -18    0.47    2.15
  -6  -9 -19    4.37    2.78
  -6  -9 -20   20.88    4.63
  -6  -9 -21    3.78    3.12
  -6  -9 -22   38.34    6.16
  -6  -9 -23    3.38    2.64
  -6  -9 -24    6.82    2.95
  -6  -9 -25    5.41    2.79
  -6  -9 -26   -1.79    2.12
  -6  -9 -27    7.31    2.67
  -6  -9 -28    2.11    2.05
  -6   9 -28    2.44    2.22
  -6   9 -29    7.52    2.70
  -6  -9 -29    8.77    2.58
  -6  -9 -30    0.90    1.65
  -6   9 -30    1.77    1.94
  -6  -9 -30    5.92    2.23
  -6  -9 -31   -0.27    1.60
  -6  -9 -31    0.07    1.29
  -6  -9 -32    4.36    1.89
  -6  10   0    4.21    2.85
  -6  10   0    3.49    2.93
  -6 -10   0    5.13    8.38
  -6 -10   0    0.02    2.84
  -6  10   0   -1.72    3.54
  -6  10  -1   45.89    8.32
  -6  10   1   39.04    7.41
  -6  10  -1   38.97    7.03
  -6  10   1   40.93    7.22
  -6 -10   1   61.82   13.82
  -6 -10   1   39.46    6.90
  -6 -10  -1   48.10   13.86
  -6 -10  -1   39.13    7.22
  -6  10  -1   57.46    9.30
  -6  10  -2    2.14    4.09
  -6  10  -2    2.00    3.18
  -6  10   2   -0.29    3.77
  -6  10   2   -0.29    2.82
  -6 -10   2   13.23    8.64
  -6 -10   2    0.21    2.88
  -6 -10  -2    2.15    2.53
  -6 -10  -2   -5.37    6.98
  -6  10  -2    2.21    3.08
  -6  10  -3   -0.06    3.32
  -6  10  -3   -0.63    3.23
  -6  10   3   -4.57    4.41
  -6  10  -3    5.55    3.32
  -6  10   3    5.62    3.84
  -6 -10   3   -4.90    5.06
  -6 -10  -3    6.35    3.83
  -6 -10  -3    1.28    7.39
  -6 -10  -4    4.39    6.92
  -6  10  -4    6.77    4.72
  -6  10   4   -2.82    3.59
  -6  10  -4    1.25    2.76
  -6  10   4    1.46    2.88
  -6 -10   4   13.28    8.45
  -6  10  -4    0.65    3.02
  -6 -10  -4    0.71    3.19
  -6  10  -5   47.09    8.23
  -6 -10  -5   44.54   13.20
  -6  10   5   46.91    7.97
  -6  10  -5   37.18    6.95
  -6  10   5   42.05    7.36
  -6  10  -5   42.04    7.90
  -6 -10  -5   44.68    8.16
  -6  10   6  340.41   20.69
  -6  10   6  329.86   19.20
  -6  10  -6  360.58   19.91
  -6 -10  -6  355.06   21.13
  -6  10  -6  338.38   21.83
  -6 -10  -7   34.09    7.60
  -6  10   7   45.34    7.42
  -6  10  -7   37.10    6.92
  -6  10   7   30.26    6.07
  -6  10  -7   41.28    7.86
  -6 -10  -8   46.92    8.08
  -6  10   8   61.03    9.16
  -6  10  -8   47.63    7.53
  -6  10   8   50.49    8.04
  -6  10  -8   49.57    8.75
  -6 -10  -9    5.55    3.32
  -6  10  -9    8.80    3.95
  -6  10   9    2.84    2.76
  -6  10  -9    3.92    2.43
  -6  10   9    2.64    2.82
  -6 -10 -10   11.34    4.93
  -6  10  10    3.22    3.29
  -6  10 -10    5.18    3.62
  -6  10  10   11.62    3.64
  -6  10 -10   10.85    5.06
  -6  10 -11    7.73    4.62
  -6 -10 -11    5.99    3.77
  -6  10  11    8.52    3.46
  -6  10 -11   13.26    4.43
  -6  10  11   11.12    4.27
  -6 -10 -12    5.81    3.93
  -6  10  12    2.19    3.14
  -6  10 -12    7.38    4.19
  -6  10  12    1.77    2.97
  -6 -10 -13   28.55    6.82
  -6  10  13   38.16    6.72
  -6  10 -13   22.82    5.00
  -6  10  13   33.37    6.29
  -6 -10 -14    1.90    3.45
  -6  10  14    0.08    2.60
  -6  10 -14    6.49    2.89
  -6  10  14    6.91    3.73
  -6 -10 -15    3.24    3.15
  -6  10  15    2.74    3.29
  -6  10 -15   -2.49    2.99
  -6  10  15   -0.04    2.66
  -6 -10 -16    0.85    3.44
  -6  10  16    5.29    3.34
  -6 -10 -17   20.50    5.53
  -6  10  17   24.99    6.16
  -6 -10 -17   16.69    4.30
  -6  10  18   62.45    8.58
  -6 -10 -18   50.91    6.86
  -6 -10 -19    2.45    2.40
  -6  10  19    7.41    4.06
  -6  10  20    6.68    3.14
  -6 -10 -20    2.26    2.00
  -6 -10 -21    8.51    3.81
  -6 -10 -22   16.68    3.95
  -6 -10 -23    8.70    4.07
  -6 -10 -23   11.52    3.19
  -6 -10 -24    4.47    3.78
  -6 -10 -24    3.68    2.10
  -6 -10 -25    8.75    3.32
  -6 -10 -25    5.56    1.97
  -6 -10 -26   35.85    5.79
  -6 -10 -26   28.80    4.43
  -6 -10 -27   14.77    3.82
  -6 -10 -27    6.12    2.57
  -6 -10 -28    8.13    2.72
  -6 -10 -28   16.14    3.01
  -6 -10 -29    2.89    1.97
  -6 -10 -29    0.58    1.22
  -6 -10 -30   -0.25    1.38
  -6  11   0   13.65    4.37
  -6 -11   0   11.90    4.78
  -6  11   0   15.64    5.13
  -6  11   0   14.22    4.70
  -6  11   1    4.25    3.78
  -6  11  -1    9.25    3.50
  -6  11  -1    8.87    4.12
  -6  11   1    7.95    4.08
  -6 -11  -1    2.26    2.86
  -6  11  -1    4.52    3.44
  -6  11   1    7.86    4.44
  -6  11  -2   16.82    5.61
  -6  11   2   17.67    5.63
  -6  11  -2   18.57    4.76
  -6  11   2   14.40    4.62
  -6 -11  -2   24.77    5.76
  -6  11  -2   17.31    5.24
  -6  11  -3    6.98    5.08
  -6  11   3   21.81    6.05
  -6  11  -3    9.34    3.91
  -6  11   3   21.47    5.61
  -6 -11  -3   16.28    5.09
  -6  11  -3   23.94    6.67
  -6 -11  -4   30.27    6.63
  -6  11  -4   27.66    6.59
  -6  11   4   34.42    7.63
  -6  11  -4   27.84    5.64
  -6  11   4   17.83    4.95
  -6  11  -4   15.30    5.15
  -6  11   5   13.52    4.82
  -6  11  -5   11.60    4.38
  -6  11  -5    5.26    3.63
  -6  11   5   11.81    4.54
  -6 -11  -5    6.55    3.68
  -6  11   6   50.75    9.06
  -6  11  -6   39.45    6.85
  -6  11   6   34.47    6.71
  -6  11  -6   38.43    8.08
  -6 -11  -6   45.77    8.40
  -6  11   7   12.21    5.43
  -6  11  -7    4.51    3.18
  -6  11   7    6.36    2.93
  -6  11  -7    4.54    3.46
  -6 -11  -7    6.94    4.48
  -6  11  -8   23.92    5.97
  -6  11   8   21.27    5.82
  -6  11  -8   16.58    5.06
  -6  11   8   24.65    5.83
  -6 -11  -8   21.12    5.77
  -6  11   9    8.56    3.99
  -6  11  -9    3.00    3.44
  -6  11  -9    7.73    3.44
  -6  11   9    8.97    3.85
  -6 -11  -9    1.12    2.61
  -6  11 -10    7.29    4.03
  -6  11  10    9.03    3.99
  -6  11 -10    4.30    2.79
  -6  11  10    7.92    4.08
  -6 -11 -10    5.05    3.77
  -6 -11 -11   25.35    6.34
  -6  11 -11   23.63    5.99
  -6  11  11   22.70    5.68
  -6  11 -11   19.69    4.92
  -6  11  11   33.42    6.61
  -6 -11 -12   13.28    4.43
  -6  11  12   20.85    5.12
  -6  11 -12   13.77    3.96
  -6  11  12   15.86    4.46
  -6 -11 -13   25.77    5.81
  -6  11  13   18.15    5.59
  -6  11 -13   24.76    4.95
  -6  11  13   23.87    5.35
  -6 -11 -14   -2.52    3.89
  -6  11  14    3.80    3.36
  -6  11 -14   -1.47    2.49
  -6  11  14   -0.48    2.20
  -6 -11 -15    2.17    3.36
  -6  11  15    6.91    4.16
  -6  11 -15   10.89    3.90
  -6  11  15    5.96    3.35
  -6 -11 -16   36.36    7.04
  -6  11  16   48.88    7.65
  -6 -11 -17   19.31    5.29
  -6  11  17   18.54    4.65
  -6 -11 -18    7.61    3.93
  -6  11  18    3.61    3.13
  -6  11  19   19.97    4.95
  -6 -11 -19   24.43    5.45
  -6 -11 -20   17.65    4.93
  -6  11  20   24.24    5.20
  -6 -11 -21    4.45    3.73
  -6  11  21    1.13    2.36
  -6 -11 -22    1.62    2.43
  -6 -11 -22   -2.24    2.48
  -6 -11 -23   13.92    2.84
  -6 -11 -23   20.07    4.97
  -6 -11 -24   12.75    3.72
  -6 -11 -24    8.82    2.68
  -6 -11 -25   30.83    5.06
  -6 -11 -25   28.79    3.70
  -6 -11 -26    1.22    1.99
  -6 -11 -26    1.38    1.66
  -6 -11 -27    0.48    1.72
  -6 -11 -28    6.52    2.19
  -6  12   0   -2.33    2.99
  -6  12   0   -1.03    2.40
  -6  12   0    0.99    2.70
  -6  12  -1   10.73    4.38
  -6  12   1   10.33    4.50
  -6  12  -1    9.16    4.01
  -6  12   1   16.32    4.89
  -6  12  -1    5.58    3.84
  -6  12   1    7.28    4.37
  -6  12  -2   50.99    8.68
  -6  12   2   53.10    8.17
  -6  12  -2   57.46    8.20
  -6  12   2   56.77    8.34
  -6 -12  -2   60.10    9.04
  -6  12  -2   61.55    9.99
  -6  12   2   52.27    8.68
  -6  12  -3    3.14    3.18
  -6  12   3    7.41    4.46
  -6  12  -3   18.47    4.96
  -6  12   3   19.72    5.48
  -6 -12  -3   13.04    5.09
  -6  12  -3   10.41    4.57
  -6  12   3   10.76    5.15
  -6  12   4   97.55   11.24
  -6  12  -4   83.92    9.67
  -6  12  -4   83.99   10.95
  -6  12   4   70.09    9.23
  -6 -12  -4   76.43   10.62
  -6  12   5   18.21    5.84
  -6  12  -5   16.52    4.63
  -6  12   5   16.13    4.59
  -6 -12  -5   22.64    6.13
  -6  12  -5   15.67    5.75
  -6  12  -6   20.10    5.94
  -6  12  -6   25.02    5.16
  -6  12   6   18.11    5.11
  -6  12   6   23.20    6.18
  -6 -12  -6   20.20    5.38
  -6  12  -7    2.50    3.12
  -6  12   7    4.53    3.62
  -6 -12  -7    3.66    3.78
  -6  12  -7    4.50    3.20
  -6  12   7    5.06    3.11
  -6  12   8   14.44    4.80
  -6  12  -8   20.67    5.92
  -6  12  -8   14.20    4.28
  -6  12   8   16.35    4.78
  -6 -12  -8   19.24    5.82
  -6  12   9  100.10   11.12
  -6  12  -9   97.98   11.72
  -6  12  -9   95.28    9.64
  -6  12   9   88.13    9.87
  -6 -12  -9   92.56   11.04
  -6  12  10   60.99    8.71
  -6  12 -10   48.37    6.98
  -6  12  10   52.62    7.49
  -6  12 -10   50.95    8.77
  -6 -12 -10   53.71    8.64
  -6  12  11    7.07    4.29
  -6  12 -11   10.10    3.03
  -6  12  11   13.19    4.55
  -6 -12 -11   13.38    4.16
  -6  12  12   11.37    4.15
  -6  12 -12   12.88    3.75
  -6  12  12    7.33    3.25
  -6 -12 -12    7.91    4.25
  -6  12  13    2.48    2.45
  -6  12 -13    3.85    2.64
  -6 -12 -13    2.81    3.89
  -6  12  14    5.42    3.57
  -6  12 -14   13.61    3.74
  -6  12  14    3.54    2.68
  -6 -12 -14   10.14    4.73
  -6  12  15   11.05    4.32
  -6  12  15    0.68    2.79
  -6 -12 -15    9.99    4.36
  -6  12  16   20.77    5.09
  -6 -12 -16   22.94    5.87
  -6  12  17   47.83    6.93
  -6 -12 -17   43.55    7.36
  -6  12  18   34.19    5.75
  -6 -12 -18   34.42    6.38
  -6  12  19    3.40    2.59
  -6 -12 -19    1.97    2.51
  -6  12  20   25.20    4.72
  -6 -12 -20   25.28    4.93
  -6 -12 -21    1.67    2.11
  -6 -12 -22    2.86    2.16
  -6 -12 -23   13.00    3.39
  -6 -12 -24   10.19    2.87
  -6 -12 -25    6.89    2.36
  -6 -12 -26   -1.49    1.45
  -6  13   0    3.66    3.77
  -6  13   0    8.09    3.69
  -6  13   0    3.25    3.12
  -6  13  -1   22.17    5.96
  -6  13  -1   17.00    5.21
  -6  13   1   26.07    6.23
  -6  13  -1   21.80    5.36
  -6  13   1   26.26    5.59
  -6  13   1   19.18    5.85
  -6  13   2    4.24    3.49
  -6  13  -2    0.36    2.63
  -6  13   2    8.39    4.27
  -6  13  -2   -1.46    2.76
  -6  13   2   -2.95    2.90
  -6  13   3    2.28    2.58
  -6  13  -3   12.14    4.39
  -6  13  -3    5.80    3.14
  -6  13   3    5.75    3.25
  -6  13   3    0.45    2.57
  -6  13   4   10.17    4.57
  -6  13  -4    4.53    3.64
  -6  13   4    7.79    3.23
  -6  13  -4    6.97    4.01
  -6  13   4    4.67    3.67
  -6  13   5    5.58    4.72
  -6  13  -5    4.80    3.19
  -6  13   5    6.95    3.60
  -6 -13  -5    5.91    3.57
  -6  13  -5    7.33    3.94
  -6  13   5    8.58    3.74
  -6  13   6   18.31    5.59
  -6  13  -6   12.66    4.75
  -6  13  -6   13.76    3.91
  -6  13   6   18.58    5.06
  -6 -13  -6   24.34    5.79
  -6  13   6   12.52    4.03
  -6  13   7   10.49    4.25
  -6  13  -7    4.96    2.85
  -6  13  -7    4.32    2.97
  -6  13   7    3.01    2.51
  -6 -13  -7    3.97    3.49
  -6  13   7    4.42    3.75
  -6  13  -8    1.72    2.39
  -6  13   8    2.77    2.58
  -6  13  -8    0.42    2.18
  -6  13   8   -2.18    2.26
  -6 -13  -8   -0.11    2.62
  -6  13  -9    2.15    2.79
  -6  13   9   10.10    3.91
  -6  13  -9    7.29    2.87
  -6  13   9    6.46    2.72
  -6 -13  -9    6.68    4.20
  -6  13  10   16.20    4.59
  -6  13 -10   18.38    4.05
  -6  13  10   22.32    5.02
  -6 -13 -10   25.21    5.83
  -6  13 -11   19.57    4.02
  -6  13  11   17.74    4.31
  -6  13  11   20.47    5.18
  -6 -13 -11   21.09    5.75
  -6  13  12    3.37    2.51
  -6  13 -12   -0.01    2.02
  -6  13  12   -0.48    2.70
  -6 -13 -12    0.83    3.17
  -6  13  13   23.34    5.23
  -6  13 -13   19.98    3.70
  -6  13  13   20.23    4.08
  -6 -13 -13   20.74    5.11
  -6  13  14   26.26    5.46
  -6  13  14   21.15    4.11
  -6 -13 -14   23.72    5.44
  -6  13  15   17.89    4.17
  -6  13  15   18.95    3.70
  -6 -13 -15   29.25    5.54
  -6  13  16    5.12    2.43
  -6 -13 -16    2.70    2.69
  -6  13  17    7.10    3.11
  -6 -13 -17    4.84    2.81
  -6  13  18    6.34    3.12
  -6 -13 -18    8.97    3.63
  -6  13  19    4.82    2.21
  -6 -13 -19    2.75    2.14
  -6 -13 -20    7.46    2.90
  -6 -13 -21   13.09    3.22
  -6 -13 -22    4.56    1.98
  -6 -13 -23    0.57    1.37
  -6  14   0    3.90    3.11
  -6  14   0    5.14    3.26
  -6  14   1    4.66    2.87
  -6  14  -1    2.43    2.79
  -6  14  -1    8.05    3.67
  -6  14   1    5.61    3.22
  -6  14   1    3.60    3.02
  -6  14   2   28.78    5.82
  -6  14  -2   26.75    6.15
  -6  14  -2   25.29    5.21
  -6  14   2   26.56    5.47
  -6  14   2   27.42    6.10
  -6  14   3    5.82    3.94
  -6  14  -3    6.96    2.67
  -6  14   3    7.83    3.39
  -6  14  -3   18.13    5.13
  -6  14   3   11.31    3.99
  -6  14   4   17.50    4.57
  -6  14   4   13.35    4.18
  -6  14  -4    8.64    3.32
  -6  14   4   10.25    3.70
  -6  14  -4   15.87    4.83
  -6  14   5   12.75    4.14
  -6  14  -5   13.88    3.74
  -6  14   5   14.87    4.11
  -6  14  -5   22.66    5.43
  -6  14   5   12.45    4.19
  -6  14   6    5.12    2.70
  -6  14  -6    7.68    2.80
  -6  14   6    7.73    3.08
  -6  14  -6    8.97    3.61
  -6  14   6    1.31    2.42
  -6  14  -7    2.57    3.03
  -6  14   7    6.33    3.35
  -6  14  -7    4.09    2.14
  -6  14   7    0.98    2.58
  -6  14   7   10.12    3.71
  -6  14   8    1.79    2.48
  -6  14  -8    0.23    1.87
  -6  14   8    1.09    1.77
  -6  14   8   -0.41    2.76
  -6  14   9    4.28    2.31
  -6  14  -9    6.06    2.43
  -6  14   9    5.62    2.62
  -6  14   9    1.69    2.21
  -6  14  10    5.10    2.99
  -6  14 -10    5.41    2.09
  -6  14  10    5.68    2.75
  -6  14  10    9.30    3.85
  -6  14  11    5.33    2.98
  -6  14 -11    4.28    2.09
  -6  14  11    2.24    1.79
  -6 -14 -11   10.63    3.50
  -6  14  11    3.80    3.28
  -6  14  12    7.02    2.63
  -6  14 -12   12.35    2.62
  -6  14  12   16.71    3.72
  -6 -14 -12   18.03    4.28
  -6  14  12   17.00    3.94
  -6  14  13   -2.98    2.44
  -6  14  13    3.24    2.28
  -6 -14 -13    1.15    2.09
  -6  14  13    0.50    1.91
  -6  14  14    2.46    2.28
  -6  14  14    0.07    1.53
  -6 -14 -14    2.32    2.32
  -6  14  14    1.22    2.37
  -6  14  15    0.49    2.22
  -6  14  15    0.11    1.64
  -6 -14 -15    4.13    2.43
  -6  14  15   -1.21    1.95
  -6  14  16    0.80    1.82
  -6 -14 -16    3.42    2.28
  -6  14  16    0.43    1.68
  -6  14  17    0.92    1.92
  -6 -14 -17    5.56    2.49
  -6  14  17    1.76    2.54
  -6 -14 -18    0.88    1.68
  -6 -14 -19    6.72    2.35
  -6 -14 -20   13.27    2.84
  -6  15   0    9.59    3.12
  -6  15   0   11.95    3.12
  -6  15  -1    7.63    2.46
  -6  15   1    8.82    3.20
  -6  15  -1   10.20    3.61
  -6  15   1   12.78    3.67
  -6  15  -2    3.80    2.35
  -6  15   2   -1.70    1.97
  -6  15  -2    4.91    3.31
  -6  15   2    2.58    2.43
  -6  15  -3    0.85    1.61
  -6  15   3    3.54    2.70
  -6  15  -3    2.24    2.64
  -6  15   3    0.51    1.82
  -6  15  -4    0.69    1.92
  -6  15   4    0.24    1.90
  -6  15  -4    1.34    2.07
  -6  15   4    6.38    2.76
  -6  15   5    1.80    2.44
  -6  15  -5    6.86    2.01
  -6  15   5    8.90    3.08
  -6  15   6    0.34    1.92
  -6  15  -6   -1.99    2.06
  -6  15   6   -0.69    1.64
  -6  15   6    0.44    1.82
  -6  15   7    0.07    1.78
  -6  15  -7    2.46    1.98
  -6  15   7    0.83    1.59
  -6  15   7   -0.45    1.87
  -6  15   8    4.56    2.54
  -6  15  -8    2.42    1.50
  -6  15   8    1.41    1.48
  -6  15   8    2.14    1.84
  -6  15   9    3.86    2.87
  -6  15  -9    2.06    1.81
  -6  15   9    3.37    1.90
  -6  15   9   -0.67    1.73
  -6  15  10    4.38    2.12
  -6  15  10    9.46    3.05
  -6  15 -10    8.32    2.40
  -6  15  10    4.25    2.03
  -6  15  11    1.04    2.29
  -6  15  11    3.40    1.63
  -6  15  11    2.35    1.84
  -6  15  12    6.17    2.50
  -6  15  12    7.33    2.75
  -6  15  12    7.79    2.33
  -6  15  13    6.30    2.60
  -6  15  13    8.80    2.74
  -6  16   0    3.46    1.77
  -6  16   0    9.80    3.18
  -6  16  -1   21.96    3.40
  -6  16   1   16.00    2.95
  -6  16   1   23.57    4.12
  -6  16  -2   47.72    4.66
  -6  16   2   53.59    5.89
  -6  16   2   46.40    4.84
  -6  16   3    9.64    2.63
  -6  16  -3    8.16    2.26
  -6  16   3    6.14    2.03
  -6  16   4   34.99    4.73
  -6  16  -4   25.80    3.38
  -6  16   4   26.49    3.73
  -6  16  -5    3.06    1.68
  -6  16   5    2.56    1.76
  -6  16   5    1.65    1.70
  -6  16   6    0.86    2.04
  -6  16   6    2.00    1.50
  -6  16   7    0.21    1.45
  -6  16   7    1.27    1.64
  -6  16   8   10.08    2.25
  -7   0   0    1.39    2.89
  -7   0   1    0.71    2.93
  -7   0  -1    2.82    2.91
  -7   0   2  -10.10    4.10
  -7   0  -2   -0.43    3.70
  -7   0   3    0.50    2.32
  -7   0  -3    2.50    3.14
  -7   0  -4    3.41    2.92
  -7   0  -5    2.30    3.23
  -7   0  -6   -1.25    4.61
  -7   0  -7    0.36    4.58
  -7   0  -8   -0.57    4.23
  -7   0  -9    1.17    3.06
  -7   0 -10   -3.79    4.02
  -7   0 -11    1.23    4.32
  -7   0 -12   -2.04    3.97
  -7   0 -13   -0.79    3.85
  -7   0 -14    8.80    6.08
  -7   0 -14    3.03    2.91
  -7   0 -15   -3.30    3.08
  -7   0 -15   -1.78    2.57
  -7   0 -15   -0.40    3.90
  -7   0 -16    2.23    2.00
  -7   0 -16    1.92    5.53
  -7   0 -16    2.93    2.91
  -7   0 -17   -0.84    2.12
  -7   0 -17    0.90    6.31
  -7   0 -17   -2.88    4.01
  -7   0 -17   -3.73    2.92
  -7   0 -18    0.29    2.47
  -7   0 -18   -2.15    2.67
  -7   0 -18   -0.16    2.37
  -7   0 -19    0.09    2.60
  -7   0 -19    4.44    3.27
  -7   0 -19    5.99    2.78
  -7   0 -20    2.32    2.95
  -7   0 -20    5.64    4.30
  -7   0 -20    0.06    2.38
  -7   0 -21   -1.05    2.76
  -7   0 -21   -1.19    2.63
  -7   0 -22   -3.03    3.09
  -7   0 -22    2.00    2.57
  -7   0 -23   -2.42    2.59
  -7   0 -23   -0.63    2.72
  -7   0 -24   -0.87    2.98
  -7   0 -24   -1.01    2.22
  -7   0 -25   -1.82    3.57
  -7   0 -25   -0.06    2.31
  -7   0 -26    2.47    3.06
  -7   0 -26   -1.67    2.68
  -7   0 -27    2.75    2.70
  -7   0 -27    0.03    2.41
  -7   0 -28   -3.11    3.99
  -7   0 -28   -0.99    2.03
  -7   0 -29   -1.58    2.54
  -7   0 -29   -1.28    2.51
  -7   0 -30   -1.67    3.10
  -7   0 -30   -2.72    2.58
  -7   0 -31    2.93    3.81
  -7   0 -31   -0.27    1.72
  -7   0 -32    0.96    2.18
  -7   0 -32   -1.12    1.93
  -7   0 -33    0.68    2.17
  -7   0 -34    0.57    1.79
  -7   0 -35    0.63    1.74
  -7   0 -36   -2.07    1.82
  -7   1   0   20.26    6.09
  -7   1   1  118.85   13.05
  -7   1  -1  122.61   13.92
  -7  -1  -1  131.80   14.29
  -7  -1  -2   77.59   11.26
  -7   1   2   64.30    9.53
  -7   1  -2   70.56   10.97
  -7  -1  -3   68.28   10.69
  -7   1   3   74.08    9.58
  -7   1  -3   54.43    9.68
  -7  -1  -4   19.12    6.20
  -7   1   4   13.23    4.34
  -7   1  -4   10.57    5.33
  -7  -1  -5   77.46   12.13
  -7   1  -5   74.38   11.97
  -7  -1  -6   15.35    5.18
  -7   1  -6   19.24    6.65
  -7  -1  -7   21.31    7.61
  -7   1  -7   13.96    5.49
  -7  -1  -8   65.08   11.95
  -7   1  -8   40.81    9.33
  -7  -1  -9   83.17   13.23
  -7   1  -9   76.49   12.77
  -7  -1 -10    7.88    5.34
  -7   1 -10   21.20    8.17
  -7  -1 -11  220.59   21.89
  -7   1 -11  185.48   20.64
  -7  -1 -12    6.22    4.54
  -7   1 -12   -0.88    3.16
  -7  -1 -13    7.50    5.42
  -7   1 -13    4.23    4.61
  -7  -1 -14   94.16   15.13
  -7   1 -14   94.98   15.28
  -7  -1 -14  110.63   10.13
  -7  -1 -15   96.74    9.28
  -7  -1 -15   90.76   15.03
  -7   1 -15   75.55    8.02
  -7   1 -15  103.44   16.26
  -7   1 -15   99.08    9.53
  -7  -1 -15  103.26   10.03
  -7  -1 -16   20.01    4.52
  -7   1 -16   17.65    4.19
  -7   1 -16   14.56    6.46
  -7   1 -16   18.15    4.53
  -7  -1 -16   23.33    5.20
  -7  -1 -17   17.59    4.04
  -7   1 -17   13.54    3.87
  -7   1 -17   15.64    7.52
  -7  -1 -17   12.21    4.27
  -7   1 -17   18.65    5.18
  -7  -1 -17   19.30    4.80
  -7  -1 -18   29.65    5.42
  -7   1 -18   21.53    3.99
  -7   1 -18   14.21    5.99
  -7  -1 -18   19.21    5.89
  -7   1 -18   24.65    6.30
  -7   1 -18   26.28    5.12
  -7  -1 -18   18.38    5.02
  -7   1 -19   25.80    4.70
  -7   1 -19   20.87    8.96
  -7  -1 -19   23.37    5.81
  -7   1 -19   23.93    5.72
  -7   1 -19   32.77    5.90
  -7  -1 -19   20.08    5.11
  -7   1 -20   59.65    7.35
  -7   1 -20   56.91   13.28
  -7  -1 -20   35.77    7.06
  -7   1 -20   44.12    7.73
  -7   1 -20   45.79    6.78
  -7  -1 -20   49.26    7.43
  -7   1 -21   15.51    8.02
  -7  -1 -21   15.18    5.29
  -7   1 -21   11.62    4.21
  -7   1 -21   10.12    3.48
  -7  -1 -21    3.75    2.86
  -7  -1 -22    9.13    4.28
  -7   1 -22    3.74    3.59
  -7   1 -22    2.28    2.02
  -7  -1 -22    7.46    3.58
  -7  -1 -23   97.21   11.66
  -7   1 -23   85.64   10.76
  -7   1 -23  103.18   10.03
  -7  -1 -23   94.08   10.02
  -7   1 -24   -2.25    1.98
  -7  -1 -24    1.08    3.91
  -7   1 -24   -1.69    3.37
  -7  -1 -24   -0.50    2.35
  -7   1 -25   87.73   10.86
  -7  -1 -25   83.16   10.85
  -7   1 -25   74.38    8.30
  -7  -1 -25   70.79    8.50
  -7  -1 -26    1.51    3.40
  -7   1 -26    0.78    3.26
  -7   1 -26    2.77    2.60
  -7  -1 -26    2.10    2.87
  -7  -1 -27   63.12    9.62
  -7   1 -27   63.62    9.26
  -7   1 -27   57.15    7.14
  -7  -1 -27   66.70    8.00
  -7  -1 -28    2.62    3.33
  -7   1 -28    6.95    2.44
  -7  -1 -28   -1.44    2.24
  -7  -1 -29    4.95    2.60
  -7   1 -29    1.99    2.62
  -7   1 -29   -0.05    2.01
  -7  -1 -29    2.74    2.21
  -7  -1 -30   10.87    4.39
  -7   1 -30    5.71    3.45
  -7  -1 -30    4.66    2.09
  -7  -1 -31    8.42    3.48
  -7   1 -31   12.63    4.41
  -7  -1 -31    8.52    2.77
  -7  -1 -32    5.07    2.70
  -7   1 -32    3.18    2.49
  -7  -1 -32   -0.51    1.78
  -7  -1 -33    5.24    3.28
  -7   1 -33    2.98    2.63
  -7  -1 -33    1.96    1.91
  -7  -1 -34   -0.88    1.94
  -7   1 -34    0.15    1.64
  -7  -1 -34   -0.78    1.59
  -7  -1 -35    2.42    1.85
  -7   1 -35   -2.38    1.97
  -7   1 -36   -0.48    1.66
  -7   2   0   46.94    9.01
  -7   2   1  289.27   20.41
  -7   2  -1  274.18   21.04
  -7   2   2   65.35    9.86
  -7   2  -2   62.31   10.44
  -7   2   3  204.20   16.56
  -7   2  -3  199.11   18.71
  -7   2   4  112.78   11.92
  -7   2  -4  102.28   13.79
  -7   2  -5    3.48    4.26
[truncated: 382,538 more chars]
